# Supplementary material for: Profile and risk factors of blood donors who experienced adverse reactions: a cross-sectional study on donor hemovigilance data reported to the national network from 2020 to 2022 in China
Source: Front Public Health. 2025 Nov 26;13:1567370. doi: 10.3389/fpubh.2025.1567370 (PMC12689900; doi:10.3389/fpubh.2025.1567370)
Supplement: Supplementary file 1 [file Data_Sheet_1.zip]

Archive with 4 entries (3 files):
- Source data/Data of adverse reactions to blood donation in 2020.xls
- Source data/Data of adverse reactions to blood donation in 2021.xls
- Source data/Data of adverse reactions to blood donation in 2022.xls
- Source data/
