# Supplementary material for: Profile and risk factors of blood donors who experienced adverse reactions: a cross-sectional study on donor hemovigilance data reported to the national network from 2020 to 2022 in China
Source: Front Public Health. 2025 Nov 26;13:1567370. doi: 10.3389/fpubh.2025.1567370 (PMC12689900; doi:10.3389/fpubh.2025.1567370)
Supplement: Supplementary file 1 [file Data_Sheet_1.zip › Source data/Data of adverse reactions to blood donation in 2020.xls]

## Sheet: data
Blood service code	Date	Gender	Age	Donation history	Type of blood donation	Volume	Type of collection site	Donor source	syncope	Location of reaction	injury	Types of adverse reactions to blood donation
BW0206	2020-01	Female	19	First time	Whole blood	110	Blood collection vehicle	Individual	No	On collection facility	Without injury	VVR
BW0206	2020-01	Female	22	First time	Whole blood	200	Blood collection vehicle	Individual	No	On collection facility	Without injury	VVR
BW0206	2020-01	Male	18	First time	Whole blood	180	Blood collection vehicle	Individual	No	On collection facility	Without injury	VVR
BW0206	2020-01	Female	20	Repeat	Whole blood	400	Blood collection vehicle	Social group	Yes	Outside collection facility	With injury	VVR
BW0206	2020-01	Male	20	First time	Whole blood	210	Blood collection vehicle	Individual	No	On collection facility	Without injury	VVR
BW0206	2020-01	Female	19	Repeat	Whole blood	240	Blood collection vehicle	Individual	No	On collection facility	Without injury	VVR
BW0802	2020-01	Male	18	First time	Whole blood	200	Blood collection vehicle	High school	No	On collection facility	Without injury	VVR
BW0802	2020-01	Female	20	First time	Whole blood	300	Blood collection vehicle	High school	No	On collection facility	Without injury	VVR
BW0802	2020-01	Male	20	First time	Whole blood	300	Blood collection vehicle	High school	No	On collection facility	Without injury	VVR
BW0802	2020-01	Male	18	First time	Whole blood	300	Blood collection vehicle	High school	No	On collection facility	Without injury	VVR
BW0802	2020-01	Male	22	First time	Whole blood	200	Blood collection vehicle	High school	No	On collection facility	Without injury	VVR
BW0802	2020-01	Male	21	First time	Whole blood	200	Blood collection vehicle	High school	No	On collection facility	Without injury	VVR
BW0802	2020-01	Male	19	First time	Whole blood	300	Blood collection vehicle	High school	No	On collection facility	Without injury	VVR
BW0802	2020-01	Male	19	First time	Whole blood	400	Blood collection vehicle	High school	No	On collection facility	Without injury	VVR
BW0802	2020-01	Male	18	First time	Whole blood	200	Blood collection vehicle	High school	No	On collection facility	Without injury	VVR
BW0802	2020-01	Female	20	First time	Whole blood	300	Blood collection vehicle	High school	No	On collection facility	Without injury	VVR
BW0104	2020-01	Male	21	First time	Whole blood	100	Blood collection vehicle	Individual	No	On collection facility	Without injury	VVR
BW0104	2020-01	Female	20	First time	Apheresis platelet	1U	Blood collection shelter	Individual	No	On collection facility	Without injury	Citrate reaction
BW0203	2020-01	Male	21	First time	Whole blood	200	Blood collection vehicle	Individual	No	On collection facility	Without injury	VVR
BW0205	2020-01	Female	18	First time	Whole blood	400	Blood collection vehicle	Social group	No	On collection facility	Without injury	VVR
BE0102	2020-01	Male	20	First time	Whole blood	400	Blood collection shelter	Individual	No	On collection facility	Without injury	VVR
BE0102	2020-01	Male	20	First time	Whole blood	400	Blood collection shelter	Social group	No	On collection facility	Without injury	VVR
BE0102	2020-01	Male	20	Repeat	Whole blood	400	Blood collection shelter	Social group	No	On collection facility	Without injury	VVR
BE0102	2020-01	Female	20	First time	Whole blood	300	Blood collection shelter	Individual	No	On collection facility	Without injury	VVR
BE0102	2020-01	Male	18	First time	Whole blood	400	Blood collection vehicle	Social group	No	On collection facility	Without injury	VVR
BE0102	2020-01	Female	20	First time	Whole blood	400	Blood collection shelter	Individual	No	On collection facility	Without injury	VVR
BE0102	2020-01	Female	20	First time	Whole blood	200	Blood collection shelter	Individual	No	On collection facility	Without injury	VVR
BE0102	2020-01	Female	19	Repeat	Whole blood	200	Blood collection vehicle	Individual	No	On collection facility	Without injury	VVR
BE0102	2020-01	Female	20	First time	Whole blood	400	Blood collection vehicle	Social group	No	On collection facility	Without injury	VVR
BE0102	2020-01	Male	18	First time	Whole blood	300	Blood collection shelter	Individual	No	On collection facility	Without injury	VVR
BE0102	2020-01	Male	19	First time	Whole blood	300	Blood collection shelter	Individual	No	On collection facility	Without injury	VVR
BW0214	2020-01	Female	18	First time	Whole blood	200	Fixed site	Individual	No	On collection facility	Without injury	VVR
BM0101	2020-01	Male	20	First time	Whole blood	170	Blood collection shelter	Individual	No	On collection facility	Without injury	VVR
BM0101	2020-01	Female	19	First time	Whole blood	300	Blood collection shelter	Individual	No	On collection facility	Without injury	VVR
BM0101	2020-01	Female	19	First time	Whole blood	400	Blood collection vehicle	Individual	No	On collection facility	Without injury	VVR
BM0101	2020-01	Male	18	First time	Whole blood	400	Blood collection shelter	Individual	No	On collection facility	Without injury	VVR
BM0101	2020-01	Female	19	First time	Whole blood	200	Blood collection shelter	Individual	No	On collection facility	Without injury	VVR
BM0101	2020-01	Female	20	First time	Whole blood	300	Blood collection vehicle	Individual	No	On collection facility	Without injury	VVR
BM0101	2020-01	Male	21	First time	Whole blood	400	Blood collection vehicle	Social group	No	On collection facility	Without injury	VVR
BM0101	2020-01	Male	19	First time	Whole blood	300	Blood collection vehicle	Social group	No	On collection facility	Without injury	VVR
BM0101	2020-01	Male	20	First time	Whole blood	200	Blood collection vehicle	Social group	No	On collection facility	Without injury	VVR
BM0101	2020-01	Male	19	First time	Whole blood	210	Blood collection vehicle	Social group	No	On collection facility	Without injury	VVR
BM0101	2020-01	Female	19	First time	Whole blood	200	Blood collection vehicle	Social group	No	On collection facility	Without injury	VVR
BM0101	2020-01	Female	19	First time	Whole blood	200	Blood collection vehicle	Social group	No	On collection facility	Without injury	VVR
BM0101	2020-01	Female	18	First time	Whole blood	260	Blood collection vehicle	Social group	No	On collection facility	Without injury	VVR
BM0101	2020-01	Male	35	First time	Whole blood	300	Blood collection vehicle	Social group	No	On collection facility	Without injury	VVR
BM0101	2020-01	Male	37	First time	Whole blood	400	Blood collection vehicle	Social group	No	On collection facility	Without injury	VVR
BM0101	2020-01	Female	20	First time	Whole blood	400	Blood collection vehicle	Social group	No	On collection facility	Without injury	VVR
BM0101	2020-01	Male	19	First time	Whole blood	130	Blood collection vehicle	Social group	No	On collection facility	Without injury	VVR
BM0101	2020-01	Female	19	Repeat	Whole blood	300	Blood collection vehicle	Social group	No	On collection facility	Without injury	VVR
BM0101	2020-01	Female	21	First time	Whole blood	30	Blood collection vehicle	Social group	No	On collection facility	Without injury	VVR
BM0101	2020-01	Male	20	First time	Whole blood	300	Blood collection shelter	Individual	No	On collection facility	Without injury	VVR
BM0101	2020-01	Male	25	Repeat	Whole blood	306	Blood collection vehicle	Social group	No	On collection facility	Without injury	VVR
BM0101	2020-01	Male	19	Repeat	Whole blood	300	Blood collection vehicle	Social group	No	On collection facility	Without injury	VVR
BM0101	2020-01	Male	18	First time	Whole blood	210	Blood collection vehicle	Social group	No	On collection facility	Without injury	VVR
BM0101	2020-01	Male	19	First time	Whole blood	200	Fixed site	Individual	No	On collection facility	Without injury	VVR
BM0101	2020-01	Female	21	First time	Whole blood	400	Blood collection vehicle	Social group	No	On collection facility	Without injury	VVR
BM0101	2020-01	Male	42	First time	Whole blood	200	Blood collection vehicle	Social group	No	On collection facility	Without injury	VVR
BM0101	2020-01	Male	24	First time	Whole blood	70	Blood collection vehicle	Social group	No	On collection facility	Without injury	VVR
BM0101	2020-01	Female	22	Repeat	Whole blood	160	Blood collection vehicle	Social group	No	On collection facility	Without injury	VVR
BM0101	2020-01	Male	19	First time	Whole blood	260	Blood collection shelter	Individual	No	On collection facility	Without injury	VVR
BM0101	2020-01	Male	19	First time	Whole blood	180	Blood collection shelter	Individual	No	On collection facility	Without injury	VVR
BM0101	2020-01	Male	19	Repeat	Whole blood	300	Blood collection vehicle	Individual	No	On collection facility	Without injury	VVR
BM0101	2020-01	Male	18	Repeat	Whole blood	400	Blood collection shelter	Individual	No	On collection facility	Without injury	VVR
BM0101	2020-01	Male	20	First time	Whole blood	400	Blood collection vehicle	Individual	No	On collection facility	Without injury	VVR
BM0101	2020-01	Male	19	First time	Whole blood	160	Blood collection vehicle	Social group	No	On collection facility	Without injury	VVR
BM0101	2020-01	Male	20	Repeat	Whole blood	170	Blood collection vehicle	Social group	No	On collection facility	Without injury	VVR
BM0101	2020-01	Female	19	First time	Whole blood	260	Blood collection vehicle	Social group	No	On collection facility	Without injury	VVR
BM0101	2020-01	Male	19	Repeat	Whole blood	320	Blood collection vehicle	Social group	No	On collection facility	Without injury	VVR
BM0101	2020-01	Male	21	First time	Whole blood	230	Blood collection vehicle	Individual	No	On collection facility	Without injury	VVR
BM0101	2020-01	Male	20	First time	Whole blood	200	Blood collection vehicle	Individual	No	On collection facility	Without injury	VVR
BM0101	2020-01	Female	20	First time	Whole blood	300	Blood collection vehicle	Individual	No	On collection facility	Without injury	VVR
BM0101	2020-01	Female	30	Repeat	Whole blood	300	Blood collection vehicle	Social group	No	On collection facility	Without injury	VVR
BM0101	2020-01	Female	23	First time	Whole blood	240	Blood collection vehicle	Social group	No	On collection facility	Without injury	VVR
BM0101	2020-01	Male	29	First time	Whole blood	260	Blood collection vehicle	Social group	No	On collection facility	Without injury	VVR
BM0101	2020-01	Female	19	Repeat	Whole blood	400	Blood collection vehicle	Social group	No	On collection facility	Without injury	VVR
BM0101	2020-01	Female	18	First time	Whole blood	200	Blood collection shelter	Individual	No	On collection facility	Without injury	VVR
BM0101	2020-01	Female	19	First time	Whole blood	400	Blood collection vehicle	Individual	No	On collection facility	Without injury	VVR
BM0101	2020-01	Male	20	First time	Whole blood	300	Blood collection shelter	Individual	No	On collection facility	Without injury	VVR
BM0101	2020-01	Female	22	Repeat	Whole blood	60	Blood collection vehicle	Individual	No	On collection facility	Without injury	VVR
BM0101	2020-01	Male	21	First time	Whole blood	260	Blood collection vehicle	Individual	No	On collection facility	Without injury	VVR
BM0101	2020-01	Male	19	Repeat	Whole blood	230	Blood collection vehicle	Social group	No	On collection facility	Without injury	VVR
BM0101	2020-01	Female	20	First time	Whole blood	300	Blood collection vehicle	Social group	No	On collection facility	Without injury	VVR
BM0101	2020-01	Female	18	First time	Whole blood	130	Blood collection vehicle	Social group	No	On collection facility	Without injury	VVR
BM0101	2020-01	Female	20	First time	Whole blood	110	Blood collection vehicle	Social group	No	On collection facility	Without injury	VVR
BM0101	2020-01	Male	19	First time	Whole blood	300	Blood collection vehicle	Social group	No	On collection facility	Without injury	VVR
BM0101	2020-01	Female	21	Repeat	Whole blood	300	Blood collection vehicle	Social group	No	On collection facility	Without injury	VVR
BM0101	2020-01	Male	21	First time	Whole blood	300	Blood collection shelter	Individual	No	On collection facility	Without injury	VVR
BM0101	2020-01	Female	19	First time	Whole blood	115	Blood collection vehicle	Social group	No	On collection facility	Without injury	VVR
BM0101	2020-01	Male	18	First time	Whole blood	300	Blood collection vehicle	Social group	No	On collection facility	Without injury	VVR
BM0101	2020-01	Male	19	First time	Whole blood	300	Blood collection vehicle	Social group	No	On collection facility	Without injury	VVR
BM0101	2020-01	Male	20	First time	Whole blood	200	Blood collection vehicle	Social group	No	On collection facility	Without injury	VVR
BM0101	2020-01	Male	20	Repeat	Whole blood	140	Blood collection vehicle	Social group	No	On collection facility	Without injury	VVR
BM0101	2020-01	Male	21	First time	Whole blood	300	Blood collection vehicle	Social group	No	On collection facility	Without injury	VVR
BM0101	2020-01	Male	20	First time	Whole blood	280	Blood collection vehicle	Individual	No	On collection facility	Without injury	VVR
BM0101	2020-01	Female	21	First time	Whole blood	300	Blood collection shelter	Individual	No	On collection facility	Without injury	VVR
BM0101	2020-01	Female	21	Repeat	Whole blood	300	Blood collection shelter	Individual	No	On collection facility	Without injury	VVR
BM0101	2020-01	Female	20	First time	Whole blood	400	Blood collection shelter	Individual	No	On collection facility	Without injury	VVR
BM0101	2020-01	Male	21	First time	Whole blood	90	Blood collection shelter	Individual	No	On collection facility	Without injury	VVR
BM0101	2020-01	Male	18	First time	Whole blood	290	Blood collection shelter	Individual	No	On collection facility	Without injury	VVR
BM0101	2020-01	Male	18	First time	Whole blood	210	Blood collection vehicle	Individual	No	On collection facility	Without injury	VVR
BM0101	2020-01	Male	20	Repeat	Whole blood	400	Blood collection vehicle	Social group	No	On collection facility	Without injury	VVR
BM0101	2020-01	Male	21	First time	Whole blood	200	Blood collection vehicle	Social group	No	On collection facility	Without injury	VVR
BM0101	2020-01	Male	19	Repeat	Whole blood	400	Blood collection vehicle	Social group	No	On collection facility	Without injury	VVR
BM0101	2020-01	Female	19	Repeat	Whole blood	80	Blood collection vehicle	Social group	No	On collection facility	Without injury	VVR
BM0101	2020-01	Male	20	Repeat	Whole blood	400	Blood collection vehicle	Social group	No	On collection facility	Without injury	VVR
BM0101	2020-01	Male	19	First time	Whole blood	200	Blood collection vehicle	Social group	No	On collection facility	Without injury	VVR
BM0101	2020-01	Male	21	First time	Whole blood	200	Blood collection vehicle	Social group	No	On collection facility	Without injury	VVR
BM0101	2020-01	Male	26	Repeat	Whole blood	400	Blood collection vehicle	Individual	No	On collection facility	Without injury	VVR
BM0101	2020-01	Male	28	First time	Whole blood	170	Blood collection vehicle	Social group	No	On collection facility	Without injury	VVR
BM0101	2020-01	Male	27	First time	Whole blood	200	Blood collection vehicle	Social group	No	On collection facility	Without injury	VVR
BM0101	2020-01	Male	19	First time	Whole blood	400	Blood collection vehicle	Individual	No	On collection facility	Without injury	VVR
BM0101	2020-01	Male	18	First time	Apheresis platelet	1.8U	Fixed site	Individual	No	On collection facility	Without injury	VVR
BM0101	2020-01	Female	21	First time	Apheresis platelet	1U	Fixed site	Individual	No	On collection facility	Without injury	VVR
BW0501	2020-01	Female	19	First time	Whole blood	260	Blood collection vehicle	Individual	No	On collection facility	Without injury	VVR
BW0501	2020-01	Female	22	First time	Whole blood	150	Others	Social group	No	On collection facility	Without injury	VVR
BW0501	2020-01	Male	18	Repeat	Whole blood	260	Blood collection shelter	Individual	No	On collection facility	Without injury	VVR
BW0501	2020-01	Female	20	First time	Whole blood	300	Blood collection shelter	Individual	No	On collection facility	Without injury	VVR
BW0501	2020-01	Male	24	Repeat	Whole blood	230	Others	Social group	No	On collection facility	Without injury	VVR
BW0501	2020-01	Male	23	First time	Whole blood	260	Others	Social group	No	On collection facility	Without injury	VVR
BW0501	2020-01	Male	18	First time	Whole blood	260	Others	Social group	No	On collection facility	Without injury	VVR
BW0501	2020-01	Male	22	First time	Whole blood	200	Others	Social group	No	On collection facility	Without injury	VVR
BW0501	2020-01	Male	54	First time	Whole blood	260	Blood collection shelter	Individual	No	On collection facility	Without injury	VVR
BW0501	2020-01	Male	38	First time	Whole blood	120	Others	Social group	No	On collection facility	Without injury	VVR
BW0501	2020-01	Male	23	First time	Whole blood	240	Others	Social group	No	On collection facility	Without injury	VVR
BW0501	2020-01	Male	23	First time	Whole blood	200	Others	Social group	No	On collection facility	Without injury	VVR
BM0304	2020-01	Male	19	First time	Whole blood	400	Blood collection shelter	Individual	No	On collection facility	Without injury	VVR
BW0303	2020-01	Male	21	Repeat	Whole blood	400	Blood collection shelter	Individual	No	On collection facility	Without injury	VVR
BW0303	2020-01	Female	34	First time	Whole blood	400	Blood collection shelter	Individual	No	On collection facility	Without injury	VVR
BW0303	2020-01	Female	19	Repeat	Whole blood	300	Blood collection vehicle	Individual	No	On collection facility	Without injury	VVR
BW0303	2020-01	Female	27	First time	Whole blood	400	Blood collection vehicle	Individual	No	On collection facility	Without injury	VVR
BW0303	2020-01	Male	19	First time	Whole blood	400	Blood collection shelter	Individual	No	On collection facility	Without injury	VVR
BW0106	2020-01	Male	51	First time	Whole blood	150	Blood collection shelter	Individual	No	On collection facility	Without injury	VVR
BM0502	2020-01	Female	20	Repeat	Whole blood	260	Blood collection vehicle	Individual	Yes	On collection facility	Without injury	VVR
BM0502	2020-01	Female	33	First time	Whole blood	60	Blood collection vehicle	Individual	No	Outside collection facility	With injury	VVR
BM0502	2020-01	Female	23	First time	Whole blood	200	Blood collection vehicle	Individual	No	On collection facility	Without injury	VVR
BM0502	2020-01	Male	24	Repeat	Apheresis platelet	2U	Fixed site	Individual	Yes	On collection facility	Without injury	VVR
BM0502	2020-01	Male	20	First time	Whole blood	120	Blood collection vehicle	Social group	No	On collection facility	Without injury	VVR
BW0104	2020-02	Male	45	Repeat	Whole blood	200	Blood collection vehicle	Individual	Yes	On collection facility	Without injury	VVR
BE0202	2020-01	Male	18	First time	Whole blood	100	Others	Social group	No	On collection facility	Without injury	VVR
BE0202	2020-01	Male	22	Repeat	Apheresis platelet	0U	Fixed site	Individual	No	On collection facility	Without injury	Allergy (local)
BE0202	2020-01	Male	21	First time	Whole blood	100	Blood collection vehicle	High school	No	On collection facility	Without injury	VVR
BE0202	2020-01	Male	18	First time	Whole blood	200	Blood collection vehicle	Social group	No	On collection facility	Without injury	VVR
BE0202	2020-01	Male	20	First time	Whole blood	100	Others	Social group	No	On collection facility	Without injury	VVR
BE0202	2020-01	Male	18	First time	Whole blood	60	Others	Social group	No	On collection facility	Without injury	VVR
BE0202	2020-01	Male	18	First time	Whole blood	200	Others	Social group	No	On collection facility	Without injury	VVR
BE0202	2020-01	Female	20	First time	Whole blood	300	Others	Social group	No	On collection facility	Without injury	VVR
BE0202	2020-01	Female	20	First time	Whole blood		Others	Social group	No	On collection facility	Without injury	VVR
BE0202	2020-01	Male	21	First time	Whole blood		Others	Social group	No	On collection facility	Without injury	VVR
BE0202	2020-01	Male	19	First time	Whole blood		Others	Social group	No	On collection facility	Without injury	VVR
BE0202	2020-01	Male	18	First time	Whole blood	300	Others	Social group	No	On collection facility	Without injury	VVR
BE0202	2020-01	Male	21	First time	Whole blood	200	Others	High school	No	On collection facility	Without injury	VVR
BE0202	2020-01	Male	20	First time	Whole blood	400	Blood collection shelter	Individual	Yes	On collection facility	Without injury	VVR
BE0202	2020-01	Female	19	First time	Whole blood	0	Blood collection vehicle	High school	No	On collection facility	Without injury	VVR
BE0202	2020-01	Female	19	First time	Whole blood		Fixed site	Social group	No	On collection facility	Without injury	VVR
BE0202	2020-01	Male	19	First time	Whole blood	200	Blood collection vehicle	High school	No	On collection facility	Without injury	VVR
BE0202	2020-01	Female	19	First time	Whole blood	200	Blood collection vehicle	High school	No	On collection facility	Without injury	VVR
BE0202	2020-01	Male	19	First time	Whole blood	200	Blood collection vehicle	High school	No	On collection facility	Without injury	VVR
BE0202	2020-01	Male	22	First time	Whole blood	200	Blood collection vehicle	High school	No	On collection facility	Without injury	VVR
BE0202	2020-01	Male	20	Repeat	Whole blood	200	Blood collection vehicle	High school	No	On collection facility	Without injury	VVR
BE0202	2020-01	Female	21	First time	Whole blood	300	Others	Social group	No	On collection facility	Without injury	VVR
BE0202	2020-01	Female	21	First time	Whole blood	150	Blood collection vehicle	High school	No	On collection facility	Without injury	VVR
BW0207	2020-01	Female	19	Repeat	Whole blood	400	Blood collection shelter	Individual	No	On collection facility	Without injury	VVR
BM0102	2020-01	Female	18	Repeat	Whole blood	200	Blood collection vehicle	Individual	No	On collection facility	Without injury	VVR
BW0208	2020-01	Female	18	Repeat	Whole blood	200	Blood collection vehicle	Social group	No	On collection facility	Without injury	VVR
BW0208	2020-01	Male	19	First time	Whole blood	400	Blood collection vehicle	Social group	No	On collection facility	Without injury	VVR
BW0104	2020-01	Male	19	First time	Whole blood	200	Blood collection shelter	Individual	No	On collection facility	Without injury	VVR
BE0101	2020-01	Female	33	First time	Apheresis platelet	1U	Fixed site	Individual	No	On collection facility	Without injury	VVR
BN0101	2020-01	Female	44	First time	Whole blood	200	Fixed site	Individual	No	On collection facility	Without injury	VVR
BN0101	2020-01	Female	20	Repeat	Whole blood	400	Fixed site	Individual	Yes	On collection facility	Without injury	VVR
BE0502	2020-01	Female	21	Repeat	Apheresis platelet	0.5U	Fixed site	Individual	No	On collection facility	Without injury	VVR
BE0502	2020-01	Female	43	First time	Whole blood	400	Blood collection shelter	Individual	No	On collection facility	Without injury	VVR
BN0101	2020-01	Male	19	Repeat	Apheresis platelet	2U	Blood collection shelter	Individual	No	On collection facility	Without injury	Citrate reaction
BE0502	2020-01	Female	22	First time	Whole blood	300	Blood collection shelter	Individual	Yes	On collection facility	Without injury	VVR
BE0502	2020-01	Male	37	First time	Whole blood	200	Blood collection vehicle	Individual	No	On collection facility	Without injury	VVR
BE0502	2020-01	Male	27	First time	Whole blood	200	Blood collection vehicle	Individual	No	On collection facility	Without injury	VVR
BE0502	2020-01	Female	23	First time	Whole blood	300	Blood collection vehicle	Individual	No	On collection facility	Without injury	VVR
BE0502	2020-01	Male	25	Repeat	Whole blood	300	Blood collection vehicle	Individual	No	On collection facility	Without injury	VVR
BW0201	2020-01	Female	18	Repeat	Whole blood		Blood collection vehicle	Individual	No	On collection facility	Without injury	VVR
BW0201	2020-01	Male	23	First time	Whole blood		Blood collection vehicle	Individual	No	On collection facility	Without injury	VVR
BW0201	2020-01	Male	45	First time	Whole blood		Blood collection vehicle	Individual	No	On collection facility	Without injury	VVR
BW0201	2020-01	Female	33	First time	Whole blood		Blood collection vehicle	Individual	No	On collection facility	Without injury	VVR
BW0201	2020-01	Female	30	Repeat	Whole blood		Blood collection vehicle	Individual	No	On collection facility	Without injury	VVR
BW0201	2020-01	Male	29	First time	Whole blood		Blood collection vehicle	Individual	No	On collection facility	Without injury	VVR
BW0201	2020-01	Female	20	First time	Whole blood		Blood collection vehicle	Individual	No	On collection facility	Without injury	VVR
BW0201	2020-01	Female	30	Repeat	Whole blood		Blood collection vehicle	Individual	No	On collection facility	Without injury	VVR
BW0201	2020-01	Male	19	First time	Whole blood		Blood collection vehicle	Individual	No	On collection facility	Without injury	VVR
BW0201	2020-01	Female	27	First time	Whole blood		Blood collection vehicle	Individual	No	On collection facility	Without injury	VVR
BW0201	2020-01	Female	49	First time	Whole blood		Blood collection vehicle	Individual	No	On collection facility	Without injury	VVR
BW0201	2020-01	Female	22	First time	Whole blood		Blood collection vehicle	Individual	No	On collection facility	Without injury	VVR
BW0201	2020-01	Female	19	Repeat	Whole blood		Blood collection vehicle	Individual	No	On collection facility	Without injury	VVR
BW0201	2020-01	Male	25	First time	Whole blood		Blood collection vehicle	Individual	No	On collection facility	Without injury	VVR
BW0201	2020-01	Male	42	First time	Whole blood		Blood collection shelter	Individual	No	On collection facility	Without injury	VVR
BW0201	2020-01	Male	33	First time	Whole blood		Blood collection vehicle	Individual	No	On collection facility	Without injury	VVR
BW0201	2020-01	Male	19	First time	Whole blood		Blood collection vehicle	Individual	No	On collection facility	Without injury	VVR
BW0201	2020-01	Male	27	First time	Whole blood		Blood collection vehicle	Individual	No	On collection facility	Without injury	VVR
BW0201	2020-01	Female	45	Repeat	Whole blood	400	Blood collection shelter	Individual	No	On collection facility	Without injury	VVR
BW0201	2020-01	Female	19	First time	Whole blood	200	Blood collection vehicle	Individual	No	On collection facility	Without injury	VVR
BW0201	2020-01	Female	18	First time	Whole blood	200	Blood collection vehicle	Individual	No	On collection facility	Without injury	VVR
BW0201	2020-01	Male	25	Repeat	Whole blood	400	Blood collection vehicle	Social group	No	On collection facility	Without injury	VVR
BW0201	2020-01	Male	19	First time	Whole blood	200	Blood collection shelter	Individual	No	On collection facility	Without injury	VVR
BW0201	2020-01	Male	20	First time	Whole blood	140	Blood collection vehicle	Social group	No	On collection facility	Without injury	VVR
BW0201	2020-01	Male	19	Repeat	Whole blood	400	Blood collection vehicle	Social group	No	On collection facility	Without injury	VVR
BW0201	2020-01	Female	40	First time	Whole blood	400	Blood collection shelter	Individual	No	On collection facility	Without injury	VVR
BW0201	2020-01	Male	30	Repeat	Whole blood	200	Blood collection vehicle	Individual	No	On collection facility	Without injury	VVR
BW0201	2020-01	Male	31	First time	Whole blood	300	Blood collection shelter	Social group	No	On collection facility	Without injury	VVR
BW0201	2020-01	Male	54	First time	Whole blood	200	Blood collection shelter	Individual	No	On collection facility	Without injury	VVR
BW0201	2020-01	Male	33	First time	Whole blood	200	Blood collection vehicle	Social group	No	On collection facility	Without injury	VVR
BW0201	2020-01	Male	28	First time	Whole blood	200	Blood collection shelter	Individual	No	On collection facility	Without injury	VVR
BW0201	2020-01	Female	18	First time	Whole blood	200	Blood collection vehicle	Social group	No	On collection facility	Without injury	VVR
BW0201	2020-01	Male	49	First time	Whole blood	200	Blood collection vehicle	Social group	No	On collection facility	Without injury	VVR
BW0201	2020-01	Female	18	First time	Whole blood	200	Blood collection shelter	Individual	No	On collection facility	Without injury	VVR
BW0201	2020-01	Male	22	First time	Whole blood	300	Blood collection vehicle	Social group	No	On collection facility	Without injury	VVR
BW0201	2020-01	Male	18	Repeat	Whole blood	100	Blood collection shelter	Individual	No	On collection facility	Without injury	VVR
BW0201	2020-01	Female	23	First time	Whole blood	300	Blood collection shelter	Individual	No	On collection facility	Without injury	VVR
BW0201	2020-01	Female	18	Repeat	Whole blood	200	Blood collection vehicle	Individual	No	On collection facility	Without injury	VVR
BW0201	2020-01	Male	32	First time	Whole blood	200	Blood collection vehicle	Social group	No	On collection facility	Without injury	VVR
BW0201	2020-01	Female	21	Repeat	Whole blood	240	Blood collection vehicle	Social group	No	On collection facility	Without injury	VVR
BW0201	2020-01	Male	24	First time	Whole blood	200	Blood collection vehicle	Social group	No	On collection facility	Without injury	VVR
BW0201	2020-01	Female	20	First time	Whole blood	200	Blood collection vehicle	Social group	No	On collection facility	Without injury	VVR
BW0201	2020-01	Male	19	First time	Whole blood	300	Blood collection shelter	Individual	No	On collection facility	Without injury	VVR
BW0201	2020-01	Male	21	Repeat	Whole blood	400	Blood collection vehicle	Individual	No	On collection facility	Without injury	VVR
BW0201	2020-01	Male	21	First time	Whole blood	160	Blood collection vehicle	Individual	No	On collection facility	Without injury	VVR
BW0201	2020-01	Male	24	Repeat	Whole blood	400	Blood collection vehicle	Social group	No	On collection facility	Without injury	VVR
BW0201	2020-01	Female	19	Repeat	Whole blood	400	Blood collection shelter	Individual	No	On collection facility	Without injury	VVR
BW0201	2020-01	Male	20	First time	Whole blood	300	Blood collection vehicle	Social group	No	On collection facility	Without injury	VVR
BW0201	2020-01	Male	18	First time	Whole blood	200	Blood collection vehicle	Social group	No	On collection facility	Without injury	VVR
BW0201	2020-01	Female	51	Repeat	Whole blood	400	Blood collection vehicle	Individual	No	On collection facility	Without injury	VVR
BW0201	2020-01	Female	22	Repeat	Whole blood	200	Blood collection shelter	Individual	No	On collection facility	Without injury	VVR
BW0201	2020-01	Male	23	Repeat	Whole blood	300	Blood collection vehicle	Individual	No	On collection facility	Without injury	Nerve injury
BW0201	2020-01	Female	18	First time	Whole blood	200	Blood collection shelter	Individual	No	On collection facility	Without injury	VVR
BW0201	2020-01	Female	19	Repeat	Whole blood	300	Blood collection vehicle	Social group	No	On collection facility	Without injury	VVR
BW0201	2020-01	Male	22	First time	Whole blood	200	Blood collection shelter	Individual	No	On collection facility	Without injury	VVR
BW0201	2020-01	Male	18	First time	Whole blood	140	Blood collection vehicle	Social group	No	On collection facility	Without injury	VVR
BW0201	2020-01	Female	22	First time	Whole blood	100	Blood collection vehicle	Social group	No	On collection facility	Without injury	VVR
BW0201	2020-01	Male	32	Repeat	Whole blood	300	Blood collection shelter	Individual	No	On collection facility	Without injury	VVR
BW0201	2020-01	Male	20	First time	Whole blood	200	Blood collection shelter	Individual	No	On collection facility	Without injury	VVR
BW0201	2020-01	Male	36	Repeat	Whole blood	400	Blood collection vehicle	Individual	No	On collection facility	Without injury	VVR
BW0201	2020-01	Female	22	First time	Whole blood	200	Blood collection vehicle	Social group	No	On collection facility	Without injury	VVR
BW0201	2020-01	Female	19	First time	Whole blood	200	Blood collection vehicle	Social group	No	On collection facility	Without injury	VVR
BW0201	2020-01	Male	20	Repeat	Whole blood	340	Blood collection vehicle	Social group	No	On collection facility	Without injury	VVR
BW0201	2020-01	Female	23	Repeat	Whole blood	200	Blood collection shelter	Individual	No	On collection facility	Without injury	VVR
BW0201	2020-01	Male	41	First time	Whole blood	200	Blood collection vehicle	Social group	No	On collection facility	Without injury	VVR
BW0201	2020-01	Male	37	First time	Whole blood	200	Blood collection vehicle	Social group	No	On collection facility	Without injury	VVR
BW0201	2020-01	Female	35	First time	Whole blood	300	Blood collection shelter	Individual	No	On collection facility	Without injury	VVR
BW0201	2020-01	Male	18	Repeat	Apheresis platelet	1U	Fixed site	Individual	No	On collection facility	Without injury	VVR
BW0201	2020-01	Male	36	Repeat	Whole blood	400	Blood collection vehicle	Individual	No	On collection facility	Without injury	Haematoma (Bruise)
BW0201	2020-01	Female	21	Repeat	Whole blood	300	Blood collection shelter	Individual	No	On collection facility	Without injury	Haematoma (Bruise)
BW0201	2020-01	Female	55	First time	Whole blood	400	Blood collection vehicle	Social group	No	On collection facility	Without injury	Haematoma (Bruise)
BW0201	2020-01	Female	37	First time	Whole blood	200	Blood collection vehicle	Social group	No	On collection facility	Without injury	VVR
BW0201	2020-01	Female	19	Repeat	Apheresis platelet	1U	Fixed site	Individual	No	On collection facility	Without injury	VVR
BE0502	2020-01	Female	19	Repeat	Whole blood	400	Blood collection vehicle	Individual	No	On collection facility	Without injury	VVR
BE0502	2020-01	Male	19	First time	Whole blood	300	Blood collection vehicle	Individual	No	On collection facility	Without injury	VVR
BE0502	2020-01	Male	20	Repeat	Whole blood	200	Blood collection vehicle	Individual	No	On collection facility	Without injury	VVR
BE0502	2020-01	Female	20	First time	Whole blood	200	Blood collection vehicle	Individual	No	On collection facility	Without injury	VVR
BW0402	2020-01	Male	19	Repeat	Whole blood	300	Blood collection vehicle	Individual	No	On collection facility	Without injury	VVR
BW0402	2020-01	Female	19	First time	Whole blood	50	Blood collection vehicle	Individual	No	On collection facility	Without injury	VVR
BW0402	2020-01	Male	18	First time	Whole blood	400	Blood collection vehicle	Individual	No	On collection facility	Without injury	VVR
BW0402	2020-01	Female	20	Repeat	Whole blood	200	Blood collection vehicle	Individual	No	On collection facility	Without injury	VVR
BE0502	2020-01	Male	18	First time	Whole blood	200	Blood collection vehicle	Individual	No	On collection facility	Without injury	VVR
BE0502	2020-01	Female	18	First time	Whole blood	200	Blood collection vehicle	Social group	No	On collection facility	Without injury	VVR
BE0502	2020-01	Female	21	First time	Whole blood	300	Blood collection shelter	Individual	No	On collection facility	Without injury	VVR
BE0502	2020-01	Female	18	Repeat	Apheresis platelet	1U	Fixed site	Individual	No	On collection facility	Without injury	VVR
BE0502	2020-01	Male	18	First time	Whole blood	300	Blood collection vehicle	Individual	No	On collection facility	Without injury	VVR
BE0502	2020-01	Male	31	Repeat	Whole blood	300	Blood collection vehicle	Social group	No	On collection facility	Without injury	VVR
BE0502	2020-01	Female	53	First time	Whole blood	400	Blood collection vehicle	Individual	No	On collection facility	Without injury	VVR
BE0502	2020-01	Female	20	Repeat	Whole blood	400	Blood collection vehicle	Social group	No	On collection facility	Without injury	VVR
BE0502	2020-01	Male	19	First time	Whole blood	300	Blood collection vehicle	Social group	No	On collection facility	Without injury	VVR
BE0502	2020-01	Male	41	First time	Whole blood	300	Blood collection shelter	Individual	Yes	On collection facility	Without injury	VVR
BE0502	2020-01	Male	20	First time	Whole blood	300	Blood collection shelter	Individual	No	On collection facility	Without injury	VVR
BE0502	2020-01	Male	26	Repeat	Whole blood	200	Blood collection vehicle	Social group	No	On collection facility	Without injury	VVR
BE0502	2020-01	Female	19	First time	Whole blood	200	Blood collection vehicle	Social group	No	On collection facility	Without injury	VVR
BE0502	2020-01	Female	23	Repeat	Whole blood	300	Blood collection vehicle	Social group	No	On collection facility	Without injury	VVR
BE0502	2020-01	Male	36	Repeat	Whole blood	300	Fixed site	Social group	No	On collection facility	Without injury	VVR
BE0502	2020-01	Female	30	First time	Whole blood	200	Blood collection vehicle	Individual	No	On collection facility	Without injury	VVR
BE0502	2020-01	Male	36	Repeat	Whole blood	200	Blood collection vehicle	Individual	No	On collection facility	Without injury	VVR
BW0203	2020-02	Male	36	First time	Whole blood	30	Fixed site	Individual	No	On collection facility	Without injury	VVR
BE0502	2020-01	Female	28	Repeat	Whole blood	200	Blood collection vehicle	Individual	No	On collection facility	Without injury	VVR
BE0502	2020-01	Male	36	First time	Whole blood	200	Blood collection vehicle	Individual	No	On collection facility	Without injury	VVR
BE0502	2020-01	Male	20	First time	Whole blood	400	Blood collection shelter	Individual	No	On collection facility	Without injury	VVR
BE0502	2020-01	Male	18	First time	Whole blood	200	Blood collection shelter	Social group	No	On collection facility	Without injury	VVR
BE0502	2020-01	Male	22	First time	Whole blood	300	Blood collection vehicle	Individual	No	On collection facility	Without injury	VVR
BE0502	2020-01	Female	20	First time	Whole blood	200	Blood collection vehicle	Individual	No	On collection facility	Without injury	VVR
BE0502	2020-01	Male	20	Repeat	Whole blood	300	Blood collection vehicle	Social group	No	On collection facility	Without injury	VVR
BE0502	2020-01	Male	21	Repeat	Apheresis platelet	2U	Fixed site	Individual	No	On collection facility	Without injury	VVR
BW0215	2020-01	Female	20	First time	Whole blood	200	Blood collection vehicle	Individual	No	On collection facility	Without injury	VVR
BW0215	2020-01	Male	18	Repeat	Whole blood	400	Blood collection vehicle	Social group	No	On collection facility	Without injury	VVR
BM0202	2020-01	Female	30	Repeat	Whole blood	400	Blood collection vehicle	Social group	No	On collection facility	Without injury	VVR
BW0203	2020-02	Male	31	First time	Whole blood	200	Fixed site	Individual	No	On collection facility	Without injury	VVR
BW0203	2020-02	Male	21	First time	Whole blood	200	Fixed site	Individual	No	On collection facility	Without injury	VVR
BW0104	2020-02	Male	49	Repeat	Whole blood	400	Fixed site	Individual	No	On collection facility	Without injury	VVR
BM0404	2020-01	Female	35	First time	Whole blood	200	Blood collection shelter	Individual	No	On collection facility	Without injury	VVR
BM0404	2020-01	Male	39	Repeat	Whole blood	400	Blood collection shelter	Individual	No	On collection facility	Without injury	VVR
BW0206	2020-01	Male	25	First time	Whole blood	220	Blood collection vehicle	Individual	No	On collection facility	Without injury	VVR
BW0206	2020-01	Male	46	First time	Whole blood	280	Blood collection vehicle	Individual	No	On collection facility	Without injury	VVR
BW0206	2020-01	Female	50	First time	Whole blood	400	Blood collection vehicle	Individual	No	On collection facility	Without injury	VVR
BW0206	2020-01	Male	45	First time	Whole blood	260	Blood collection vehicle	Individual	No	On collection facility	Without injury	VVR
BW0206	2020-01	Male	30	First time	Whole blood	210	Fixed site	Individual	No	On collection facility	Without injury	VVR
BW0104	2020-02	Male	36	First time	Whole blood	300	Blood collection shelter	Individual	No	On collection facility	Without injury	VVR
BE0106	2020-02	Male	21	First time	Whole blood	200	Blood collection vehicle	Individual	No	On collection facility	Without injury	VVR
BE0106	2020-01	Male	33	First time	Whole blood	400	Blood collection vehicle	Individual	No	On collection facility	Without injury	VVR
BE0106	2020-01	Male	20	First time	Whole blood	200	Blood collection vehicle	Individual	No	On collection facility	Without injury	VVR
BE0106	2020-01	Female	29	First time	Whole blood	400	Blood collection vehicle	Individual	No	On collection facility	Without injury	VVR
BE0106	2020-01	Female	37	First time	Whole blood	400	Blood collection vehicle	Individual	No	On collection facility	Without injury	VVR
BE0106	2020-01	Female	33	First time	Whole blood	200	Blood collection shelter	Individual	No	On collection facility	Without injury	VVR
BE0106	2020-01	Female	34	Repeat	Apheresis platelet	1U	Fixed site	Individual	No	On collection facility	Without injury	Citrate reaction
BE0106	2020-01	Female	34	First time	Apheresis platelet	1U	Fixed site	Individual	No	On collection facility	Without injury	VVR
BE0106	2020-01	Male	25	Repeat	Apheresis platelet	1U	Fixed site	Individual	No	On collection facility	Without injury	VVR
BE0106	2020-01	Female	53	Repeat	Apheresis platelet	1U	Fixed site	Individual	No	On collection facility	Without injury	Citrate reaction
BE0106	2020-01	Female	24	Repeat	Apheresis platelet	1U	Fixed site	Individual	No	On collection facility	Without injury	VVR
BE0106	2020-01	Male	37	Repeat	Whole blood	110	Blood collection vehicle	Individual	No	On collection facility	Without injury	VVR
BE0106	2020-01	Female	24	Repeat	Whole blood	400	Blood collection vehicle	Individual	No	On collection facility	Without injury	VVR
BW0104	2020-02	Female	41	First time	Whole blood	200	Blood collection vehicle	Individual	No	On collection facility	Without injury	VVR
BW0104	2020-02	Male	20	Repeat	Whole blood	100	Blood collection shelter	Individual	No	On collection facility	Without injury	VVR
BW0802	2020-01	Male	20	Repeat	Whole blood	400	Blood collection shelter	Individual	No	On collection facility	Without injury	VVR
BW0802	2020-01	Female	21	Repeat	Whole blood	400	Blood collection shelter	Individual	No	On collection facility	Without injury	VVR
BW0802	2020-01	Female	22	Repeat	Whole blood	400	Blood collection vehicle	Social group	Yes	On collection facility	Without injury	VVR
BW0802	2020-01	Male	20	First time	Whole blood	300	Blood collection vehicle	Social group	No	On collection facility	Without injury	VVR
BW0802	2020-01	Female	19	First time	Whole blood	300	Blood collection shelter	Individual	No	On collection facility	Without injury	VVR
BW0802	2020-01	Female	19	Repeat	Whole blood	400	Blood collection shelter	Individual	No	On collection facility	Without injury	VVR
BW0802	2020-01	Female	20	Repeat	Whole blood	400	Blood collection shelter	Individual	No	On collection facility	Without injury	VVR
BW0802	2020-01	Male	19	Repeat	Whole blood	400	Fixed site	Individual	No	On collection facility	Without injury	VVR
BW0802	2020-01	Female	20	Repeat	Whole blood	400	Blood collection shelter	Individual	No	On collection facility	Without injury	VVR
BW0802	2020-01	Male	19	Repeat	Whole blood	300	Blood collection shelter	Individual	No	On collection facility	Without injury	VVR
BW0802	2020-01	Male	19	First time	Whole blood	400	Blood collection shelter	Individual	No	On collection facility	Without injury	VVR
BW0802	2020-01	Male	18	Repeat	Whole blood	400	Blood collection shelter	Individual	No	On collection facility	Without injury	VVR
BW0802	2020-01	Female	37	Repeat	Whole blood	400	Blood collection shelter	Individual	No	On collection facility	Without injury	VVR
BW0203	2020-02	Female	19	Repeat	Whole blood	50	Fixed site	Individual	No	On collection facility	Without injury	VVR
BW0203	2020-02	Male	19	First time	Whole blood	30	Blood collection vehicle	Individual	No	On collection facility	Without injury	VVR
BW0203	2020-02	Female	18	Repeat	Whole blood	400	Blood collection vehicle	Individual	No	On collection facility	Without injury	VVR
BW0203	2020-02	Male	18	First time	Whole blood	400	Fixed site	Individual	No	On collection facility	Without injury	VVR
BN0201	2020-01	Male	19	Repeat	Apheresis platelet	2U	Fixed site	Individual	No	On collection facility	Without injury	Citrate reaction
BM0301	2020-01	Male	38	Repeat	Apheresis platelet	2U	Blood collection shelter	Individual	No	On collection facility	Without injury	VVR
BM0301	2020-01	Male	25	Repeat	Apheresis platelet	2U	Fixed site	Individual	No	On collection facility	Without injury	VVR
BE0402	2020-02	Female	39	Repeat	Whole blood	400	Blood collection shelter	Individual	No	On collection facility	Without injury	VVR
BE0104	2020-02	Male	25	First time	Whole blood	400	Fixed site	Social group	No	On collection facility	Without injury	VVR
BW0214	2020-02	Female	38	Repeat	Whole blood	400	Fixed site	Individual	No	On collection facility	Without injury	VVR
BW0208	2020-02	Female	39	First time	Whole blood	100	Blood collection shelter	Individual	No	On collection facility	Without injury	VVR
BW0206	2020-02	Male	22	First time	Whole blood	270	Blood collection vehicle	Individual	No	On collection facility	Without injury	VVR
BW0206	2020-02	Male	25	Repeat	Whole blood	290	Blood collection vehicle	Social group	No	On collection facility	Without injury	VVR
BW0206	2020-02	Male	22	First time	Whole blood	270	Blood collection vehicle	Individual	No	On collection facility	Without injury	VVR
BW0206	2020-02	Male	37	First time	Whole blood	200	Blood collection vehicle	Social group	No	On collection facility	Without injury	VVR
BW0206	2020-02	Male	19	First time	Whole blood	380	Blood collection vehicle	Individual	Yes	On collection facility	Without injury	VVR
BW0208	2020-02	Female	20	Repeat	Whole blood	400	Blood collection shelter	Individual	No	On collection facility	Without injury	VVR
BW0208	2020-02	Female	20	Repeat	Whole blood	300	Blood collection vehicle	Social group	No	On collection facility	Without injury	VVR
BW0208	2020-02	Female	47	First time	Whole blood	100	Blood collection vehicle	Social group	No	On collection facility	Without injury	VVR
BE0302	2020-02	Female	18	Repeat	Whole blood	300	Blood collection vehicle	Individual	No	On collection facility	Without injury	Haematoma (Bruise)
BE0302	2020-02	Male	19	First time	Whole blood	250	Fixed site	Individual	No	On collection facility	Without injury	VVR
BW0103	2020-01	Female	18	Repeat	Whole blood	150	Blood collection shelter	Social group	No	On collection facility	Without injury	VVR
BW0103	2020-02	Male	19	First time	Whole blood	150	Blood collection shelter	Individual	No	On collection facility	Without injury	VVR
BE0102	2020-02	Male	20	First time	Whole blood	200	Blood collection shelter	Individual	No	On collection facility	Without injury	VVR
BE0102	2020-02	Male	19	First time	Whole blood	300	Blood collection vehicle	Social group	No	On collection facility	Without injury	VVR
BE0102	2020-02	Female	18	First time	Whole blood	400	Blood collection vehicle	Social group	No	On collection facility	Without injury	VVR
BE0102	2020-02	Female	18	First time	Whole blood	200	Blood collection vehicle	Individual	No	On collection facility	Without injury	VVR
BE0102	2020-02	Male	18	First time	Whole blood	400	Blood collection vehicle	Social group	No	On collection facility	Without injury	VVR
BW0501	2020-02	Female	24	First time	Whole blood	230	Blood collection vehicle	Social group	No	On collection facility	Without injury	VVR
BW0501	2020-02	Male	19	Repeat	Whole blood	200	Blood collection vehicle	Social group	No	On collection facility	Without injury	VVR
BW0501	2020-02	Male	21	First time	Whole blood	200	Blood collection shelter	Individual	No	On collection facility	Without injury	VVR
BW0501	2020-02	Male	18	First time	Whole blood	180	Others	Social group	No	On collection facility	Without injury	VVR
BW0501	2020-02	Male	18	First time	Whole blood	200	Others	Social group	No	On collection facility	Without injury	VVR
BW0501	2020-02	Male	21	First time	Whole blood	200	Others	Social group	No	On collection facility	Without injury	VVR
BW0501	2020-02	Male	35	First time	Whole blood	150	Others	Social group	No	On collection facility	Without injury	VVR
BW0501	2020-02	Male	18	First time	Whole blood	200	Others	Social group	No	On collection facility	Without injury	VVR
BW0501	2020-02	Female	45	First time	Whole blood	150	Blood collection shelter	Individual	No	On collection facility	Without injury	VVR
BW0501	2020-02	Male	23	First time	Whole blood	130	Blood collection shelter	Individual	No	On collection facility	Without injury	VVR
BW0802	2020-02	Female	21	First time	Apheresis platelet	1U	Blood collection shelter	Individual	No	On collection facility	Without injury	VVR
BW0802	2020-02	Male	25	Repeat	Apheresis platelet	2U	Blood collection shelter	Individual	No	On collection facility	Without injury	VVR
BW0802	2020-01	Male	20	Repeat	Apheresis platelet	2U	Blood collection shelter	Individual	No	On collection facility	Without injury	VVR
BW0802	2020-02	Male	20	First time	Apheresis platelet	1U	Blood collection shelter	Individual	No	On collection facility	Without injury	VVR
BW0802	2020-02	Female	18	Repeat	Whole blood	400	Blood collection shelter	Individual	No	On collection facility	Without injury	VVR
BW0802	2020-02	Female	18	Repeat	Whole blood	400	Blood collection shelter	Individual	No	On collection facility	Without injury	VVR
BW0802	2020-02	Female	18	Repeat	Whole blood	400	Blood collection shelter	Individual	No	On collection facility	Without injury	VVR
BW0802	2020-02	Female	23	Repeat	Whole blood	300	Blood collection shelter	Individual	No	On collection facility	Without injury	VVR
BW0802	2020-02	Male	19	Repeat	Whole blood	400	Blood collection shelter	Individual	Yes	On collection facility	Without injury	VVR
BW0802	2020-02	Female	18	Repeat	Whole blood	400	Blood collection vehicle	Individual	No	On collection facility	Without injury	VVR
BW0802	2020-02	Female	19	Repeat	Whole blood	400	Blood collection shelter	Individual	No	On collection facility	Without injury	VVR
BW0802	2020-02	Female	19	First time	Whole blood	300	Blood collection shelter	Individual	No	On collection facility	Without injury	VVR
BW0802	2020-02	Female	23	Repeat	Whole blood	400	Blood collection shelter	Individual	No	On collection facility	Without injury	VVR
BW0802	2020-02	Female	20	Repeat	Whole blood	300	Blood collection shelter	Individual	No	On collection facility	Without injury	VVR
BW0802	2020-02	Female	19	Repeat	Whole blood	300	Blood collection shelter	Individual	No	On collection facility	Without injury	VVR
BW0802	2020-02	Female	25	First time	Whole blood	400	Blood collection shelter	Individual	No	On collection facility	Without injury	VVR
BW0802	2020-02	Female	18	Repeat	Whole blood	400	Blood collection shelter	Individual	No	On collection facility	Without injury	VVR
BW0802	2020-02	Male	50	Repeat	Whole blood	400	Blood collection shelter	Individual	No	On collection facility	Without injury	VVR
BW0802	2020-02	Male	34	Repeat	Whole blood	400	Blood collection shelter	Individual	No	On collection facility	Without injury	VVR
BW0213	2020-02	Male	20	Repeat	Whole blood	120	Blood collection vehicle	Individual	No	On collection facility	Without injury	VVR
BM0404	2020-01	Female	20	First time	Whole blood	200	Blood collection shelter	Individual	No	On collection facility	Without injury	VVR
BM0404	2020-01	Male	18	Repeat	Whole blood	400	Blood collection shelter	Individual	No	On collection facility	Without injury	VVR
BM0502	2020-02	Female	18	Repeat	Whole blood	400	Blood collection vehicle	Individual	No	On collection facility	Without injury	VVR
BM0502	2020-02	Male	27	Repeat	Whole blood	100	Blood collection vehicle	Individual	Yes	On collection facility	Without injury	VVR
BM0502	2020-02	Female	19	Repeat	Whole blood	250	Blood collection vehicle	Individual	Yes	On collection facility	Without injury	VVR
BM0502	2020-02	Female	19	Repeat	Whole blood	200	Blood collection vehicle	Individual	No	On collection facility	Without injury	VVR
BM0502	2020-02	Female	50	First time	Whole blood	340	Blood collection vehicle	Individual	No	On collection facility	Without injury	VVR
BM0502	2020-02	Male	34	Repeat	Whole blood	400	Blood collection shelter	Individual	No	On collection facility	Without injury	VVR
BM0502	2020-02	Female	27	Repeat	Whole blood	400	Blood collection vehicle	Individual	No	On collection facility	Without injury	VVR
BM0502	2020-02	Male	21	Repeat	Whole blood	100	Blood collection vehicle	Individual	Yes	On collection facility	Without injury	VVR
BM0502	2020-02	Female	18	Repeat	Whole blood	250	Blood collection vehicle	Individual	Yes	On collection facility	Without injury	VVR
BM0502	2020-02	Female	19	Repeat	Whole blood	200	Blood collection vehicle	Individual	No	On collection facility	Without injury	VVR
BM0502	2020-02	Female	44	First time	Whole blood	340	Blood collection vehicle	Individual	No	On collection facility	Without injury	VVR
BM0502	2020-02	Male	50	Repeat	Whole blood	400	Blood collection shelter	Individual	No	On collection facility	Without injury	VVR
BE0106	2020-02	Male	18	First time	Whole blood	300	Blood collection vehicle	Individual	No	On collection facility	Without injury	VVR
BE0106	2020-02	Male	19	Repeat	Whole blood	400	Blood collection vehicle	Individual	No	On collection facility	Without injury	VVR
BE0106	2020-02	Male	19	Repeat	Apheresis platelet	1U	Fixed site	Individual	Yes	On collection facility	Without injury	VVR
BM0101	2020-02	Female	18	First time	Whole blood	160	Blood collection vehicle	Social group	No	On collection facility	Without injury	VVR
BM0101	2020-02	Male	20	First time	Whole blood	130	Blood collection vehicle	Social group	No	On collection facility	Without injury	VVR
BM0101	2020-02	Male	21	First time	Whole blood	200	Blood collection vehicle	Social group	No	On collection facility	Without injury	VVR
BM0101	2020-02	Male	22	Repeat	Whole blood	400	Blood collection shelter	Individual	No	On collection facility	Without injury	VVR
BM0101	2020-02	Female	34	First time	Whole blood	310	Blood collection shelter	Individual	No	On collection facility	Without injury	VVR
BM0101	2020-02	Male	38	First time	Whole blood	400	Blood collection vehicle	Social group	No	On collection facility	Without injury	VVR
BM0101	2020-02	Female	20	First time	Whole blood	200	Blood collection vehicle	Social group	No	On collection facility	Without injury	VVR
BM0101	2020-02	Male	45	Repeat	Whole blood	300	Blood collection vehicle	Individual	No	On collection facility	Without injury	VVR
BM0101	2020-02	Female	26	First time	Whole blood	180	Blood collection vehicle	Social group	No	On collection facility	Without injury	VVR
BM0101	2020-02	Female	18	First time	Whole blood	200	Blood collection vehicle	Social group	No	On collection facility	Without injury	VVR
BM0101	2020-02	Male	21	First time	Whole blood	300	Blood collection vehicle	Social group	No	On collection facility	Without injury	VVR
BM0101	2020-02	Male	51	First time	Whole blood	200	Blood collection vehicle	Social group	No	On collection facility	Without injury	VVR
BM0101	2020-02	Male	21	First time	Whole blood	75	Blood collection vehicle	Social group	No	On collection facility	Without injury	VVR
BM0101	2020-02	Female	19	First time	Whole blood	150	Blood collection shelter	Individual	No	On collection facility	Without injury	VVR
BM0101	2020-02	Male	20	First time	Whole blood	300	Blood collection vehicle	Social group	No	On collection facility	Without injury	VVR
BM0101	2020-02	Male	22	First time	Whole blood	200	Blood collection vehicle	Social group	No	On collection facility	Without injury	VVR
BM0101	2020-02	Male	19	First time	Whole blood	200	Blood collection vehicle	Social group	No	On collection facility	Without injury	VVR
BM0101	2020-02	Female	20	First time	Whole blood	200	Blood collection vehicle	Social group	No	On collection facility	Without injury	VVR
BM0101	2020-02	Male	20	First time	Whole blood	200	Blood collection vehicle	Social group	No	On collection facility	Without injury	VVR
BM0101	2020-02	Male	19	Repeat	Whole blood	400	Blood collection vehicle	Social group	No	On collection facility	Without injury	VVR
BM0101	2020-02	Male	19	First time	Whole blood	400	Blood collection shelter	Individual	No	On collection facility	Without injury	VVR
BM0101	2020-02	Male	24	First time	Whole blood	40	Blood collection vehicle	Individual	No	On collection facility	Without injury	VVR
BM0101	2020-02	Female	50	First time	Whole blood	240	Blood collection shelter	Individual	No	On collection facility	Without injury	VVR
BM0101	2020-02	Female	32	First time	Whole blood	100	Blood collection vehicle	Social group	No	On collection facility	Without injury	VVR
BM0101	2020-02	Male	19	First time	Whole blood	50	Blood collection vehicle	Social group	No	On collection facility	Without injury	VVR
BM0101	2020-02	Male	19	Repeat	Whole blood	400	Blood collection vehicle	Social group	No	On collection facility	Without injury	VVR
BM0101	2020-02	Male	36	Repeat	Whole blood	400	Blood collection vehicle	Social group	No	On collection facility	Without injury	VVR
BM0101	2020-02	Male	19	First time	Whole blood	140	Blood collection shelter	Individual	No	On collection facility	Without injury	VVR
BM0101	2020-02	Male	18	First time	Whole blood	110	Blood collection shelter	Individual	No	On collection facility	Without injury	VVR
BM0101	2020-02	Male	23	First time	Whole blood	300	Blood collection shelter	Individual	No	On collection facility	Without injury	VVR
BM0101	2020-02	Female	22	First time	Whole blood	300	Blood collection vehicle	Individual	No	On collection facility	Without injury	VVR
BM0101	2020-02	Male	18	First time	Whole blood	200	Blood collection vehicle	Social group	No	On collection facility	Without injury	VVR
BM0101	2020-02	Female	20	First time	Whole blood	50	Blood collection vehicle	Social group	No	On collection facility	Without injury	VVR
BM0101	2020-02	Female	19	First time	Whole blood	200	Blood collection shelter	Individual	No	On collection facility	Without injury	VVR
BM0101	2020-02	Female	19	Repeat	Whole blood	200	Blood collection vehicle	Social group	No	On collection facility	Without injury	VVR
BM0101	2020-02	Female	18	First time	Whole blood	130	Blood collection shelter	Individual	No	On collection facility	Without injury	VVR
BM0101	2020-02	Male	21	First time	Whole blood	180	Blood collection vehicle	Social group	No	On collection facility	Without injury	VVR
BM0101	2020-02	Male	20	First time	Whole blood	30	Blood collection vehicle	Social group	No	On collection facility	Without injury	VVR
BM0101	2020-02	Male	19	First time	Whole blood	400	Blood collection vehicle	Social group	No	On collection facility	Without injury	VVR
BM0101	2020-02	Male	20	First time	Whole blood	120	Blood collection vehicle	Individual	No	On collection facility	Without injury	VVR
BM0101	2020-02	Male	20	First time	Whole blood	300	Blood collection vehicle	Social group	No	On collection facility	Without injury	VVR
BM0101	2020-02	Female	37	First time	Whole blood	200	Blood collection vehicle	Individual	No	On collection facility	Without injury	VVR
BM0101	2020-02	Male	33	First time	Whole blood	300	Blood collection vehicle	Individual	No	On collection facility	Without injury	VVR
BM0101	2020-02	Female	47	First time	Whole blood	85	Blood collection vehicle	Social group	No	On collection facility	Without injury	VVR
BM0101	2020-02	Female	20	First time	Whole blood	400	Blood collection shelter	Individual	No	On collection facility	Without injury	VVR
BM0101	2020-02	Female	18	First time	Whole blood	300	Blood collection vehicle	Social group	No	On collection facility	Without injury	VVR
BM0101	2020-02	Male	18	First time	Whole blood	400	Blood collection shelter	Individual	No	On collection facility	Without injury	VVR
BM0101	2020-02	Female	18	First time	Whole blood	300	Blood collection shelter	Individual	No	On collection facility	Without injury	VVR
BM0101	2020-02	Male	20	Repeat	Whole blood	400	Blood collection shelter	Individual	No	On collection facility	Without injury	VVR
BM0101	2020-02	Male	18	First time	Whole blood	130	Blood collection shelter	Individual	No	On collection facility	Without injury	VVR
BM0101	2020-02	Male	21	Repeat	Whole blood	340	Blood collection shelter	Individual	No	On collection facility	Without injury	VVR
BM0101	2020-02	Male	19	Repeat	Whole blood	150	Blood collection vehicle	Social group	No	On collection facility	Without injury	VVR
BM0101	2020-02	Male	19	Repeat	Whole blood	400	Blood collection vehicle	Individual	No	On collection facility	Without injury	VVR
BM0101	2020-02	Male	18	First time	Whole blood	400	Blood collection vehicle	Individual	No	On collection facility	Without injury	VVR
BM0101	2020-02	Male	20	Repeat	Whole blood	250	Blood collection shelter	Individual	No	On collection facility	Without injury	VVR
BM0101	2020-02	Male	34	Repeat	Whole blood	400	Blood collection shelter	Individual	No	On collection facility	Without injury	VVR
BM0101	2020-02	Female	27	First time	Whole blood	300	Blood collection shelter	Individual	No	On collection facility	Without injury	VVR
BM0101	2020-02	Male	19	First time	Whole blood	300	Blood collection shelter	Individual	No	On collection facility	Without injury	VVR
BM0101	2020-02	Female	19	First time	Whole blood	240	Blood collection vehicle	Social group	No	On collection facility	Without injury	VVR
BM0101	2020-02	Male	27	First time	Whole blood	260	Blood collection vehicle	Social group	No	On collection facility	Without injury	VVR
BM0101	2020-02	Female	19	First time	Whole blood	300	Blood collection vehicle	Individual	No	On collection facility	Without injury	VVR
BM0101	2020-02	Male	25	Repeat	Whole blood	230	Blood collection shelter	Individual	No	On collection facility	Without injury	VVR
BM0101	2020-02	Female	19	Repeat	Whole blood	300	Blood collection vehicle	Individual	No	On collection facility	Without injury	VVR
BM0101	2020-02	Male	19	First time	Whole blood	400	Blood collection shelter	Individual	No	On collection facility	Without injury	VVR
BM0101	2020-02	Female	19	First time	Whole blood	300	Blood collection shelter	Individual	No	On collection facility	Without injury	VVR
BM0101	2020-02	Male	20	First time	Whole blood	100	Blood collection vehicle	Social group	Yes	On collection facility	Without injury	VVR
BM0101	2020-02	Male	48	Repeat	Whole blood	400	Blood collection vehicle	Social group	No	On collection facility	Without injury	VVR
BM0101	2020-02	Male	34	Repeat	Whole blood	400	Blood collection vehicle	Social group	No	On collection facility	Without injury	VVR
BM0101	2020-02	Male	19	First time	Whole blood	400	Blood collection vehicle	Social group	No	On collection facility	Without injury	VVR
BM0101	2020-02	Male	19	First time	Whole blood	100	Blood collection vehicle	Social group	No	On collection facility	Without injury	VVR
BM0101	2020-02	Male	19	First time	Whole blood	400	Blood collection vehicle	Social group	No	On collection facility	Without injury	VVR
BM0101	2020-02	Male	18	Repeat	Whole blood	300	Blood collection vehicle	Social group	No	On collection facility	Without injury	VVR
BM0101	2020-02	Female	19	First time	Whole blood	150	Blood collection vehicle	Social group	No	On collection facility	Without injury	VVR
BM0101	2020-02	Male	19	First time	Whole blood	300	Blood collection vehicle	Social group	No	On collection facility	Without injury	VVR
BM0101	2020-02	Male	21	Repeat	Whole blood	210	Blood collection vehicle	Social group	No	On collection facility	Without injury	VVR
BM0101	2020-02	Female	35	First time	Whole blood	200	Blood collection vehicle	Social group	No	On collection facility	Without injury	VVR
BM0101	2020-02	Male	40	First time	Whole blood	180	Blood collection vehicle	Social group	No	On collection facility	Without injury	VVR
BM0101	2020-02	Female	19	First time	Whole blood	200	Blood collection vehicle	Individual	No	On collection facility	Without injury	VVR
BM0101	2020-02	Male	21	Repeat	Whole blood	400	Blood collection vehicle	Individual	No	On collection facility	Without injury	VVR
BM0101	2020-02	Male	22	First time	Whole blood	330	Blood collection shelter	Individual	No	On collection facility	Without injury	VVR
BM0101	2020-02	Male	30	Repeat	Whole blood	400	Blood collection vehicle	Individual	No	On collection facility	Without injury	VVR
BM0101	2020-02	Male	20	Repeat	Whole blood	400	Blood collection vehicle	Individual	No	On collection facility	Without injury	VVR
BM0101	2020-02	Male	18	First time	Whole blood	300	Blood collection vehicle	Social group	No	On collection facility	Without injury	VVR
BM0101	2020-02	Female	18	First time	Whole blood	400	Blood collection vehicle	Social group	No	On collection facility	Without injury	VVR
BM0101	2020-02	Male	19	Repeat	Whole blood	150	Blood collection vehicle	Social group	No	On collection facility	Without injury	VVR
BM0101	2020-02	Male	34	First time	Whole blood	400	Blood collection shelter	Individual	No	On collection facility	Without injury	VVR
BM0101	2020-02	Male	23	Repeat	Whole blood	400	Blood collection shelter	Individual	No	On collection facility	Without injury	VVR
BM0101	2020-02	Male	20	First time	Whole blood	200	Blood collection vehicle	Social group	No	On collection facility	Without injury	VVR
BM0101	2020-02	Female	18	Repeat	Whole blood	200	Blood collection vehicle	Social group	No	On collection facility	Without injury	VVR
BM0101	2020-02	Male	18	First time	Whole blood	75	Blood collection vehicle	Social group	No	On collection facility	Without injury	VVR
BM0101	2020-02	Female	20	First time	Whole blood	40	Blood collection shelter	Individual	No	On collection facility	Without injury	VVR
BM0101	2020-02	Male	19	Repeat	Whole blood	240	Blood collection vehicle	Social group	No	On collection facility	Without injury	VVR
BM0101	2020-02	Male	19	First time	Whole blood	400	Blood collection shelter	Individual	No	On collection facility	Without injury	VVR
BM0101	2020-02	Male	20	Repeat	Whole blood	220	Blood collection vehicle	Social group	No	On collection facility	Without injury	VVR
BM0101	2020-02	Male	20	Repeat	Whole blood	300	Blood collection shelter	Individual	No	On collection facility	Without injury	VVR
BM0101	2020-02	Male	20	First time	Whole blood	400	Blood collection shelter	Individual	No	On collection facility	Without injury	VVR
BM0101	2020-02	Male	19	Repeat	Whole blood	400	Blood collection shelter	Individual	No	On collection facility	Without injury	VVR
BM0101	2020-02	Male	19	First time	Whole blood	300	Blood collection shelter	Individual	No	On collection facility	Without injury	VVR
BM0101	2020-02	Female	38	First time	Whole blood	300	Blood collection vehicle	Social group	No	On collection facility	Without injury	VVR
BM0101	2020-02	Male	19	Repeat	Whole blood	400	Blood collection vehicle	Social group	No	On collection facility	Without injury	VVR
BM0101	2020-02	Male	18	First time	Whole blood	200	Blood collection vehicle	Social group	No	On collection facility	Without injury	VVR
BM0101	2020-02	Male	19	First time	Whole blood	400	Blood collection shelter	Individual	No	On collection facility	Without injury	VVR
BM0101	2020-02	Female	19	Repeat	Whole blood	230	Blood collection shelter	Individual	No	On collection facility	Without injury	VVR
BM0101	2020-02	Female	19	First time	Whole blood	140	Blood collection shelter	Individual	No	On collection facility	Without injury	VVR
BM0101	2020-02	Male	19	First time	Whole blood	190	Blood collection shelter	Individual	No	On collection facility	Without injury	VVR
BM0101	2020-02	Female	20	First time	Whole blood	100	Blood collection vehicle	Individual	No	On collection facility	Without injury	VVR
BM0101	2020-02	Male	20	First time	Whole blood	170	Blood collection vehicle	Social group	No	On collection facility	Without injury	VVR
BM0101	2020-02	Female	19	Repeat	Whole blood	400	Blood collection vehicle	Social group	No	On collection facility	Without injury	VVR
BM0101	2020-02	Male	18	First time	Whole blood	50	Blood collection shelter	Individual	No	On collection facility	Without injury	VVR
BM0101	2020-02	Male	20	First time	Whole blood	400	Blood collection vehicle	Individual	No	On collection facility	Without injury	VVR
BM0101	2020-02	Female	18	First time	Whole blood	190	Blood collection shelter	Individual	No	On collection facility	Without injury	VVR
BM0101	2020-02	Male	18	First time	Whole blood	300	Blood collection shelter	Individual	No	On collection facility	Without injury	VVR
BM0101	2020-02	Female	19	First time	Whole blood	130	Blood collection vehicle	Individual	No	On collection facility	Without injury	VVR
BM0101	2020-02	Male	19	First time	Whole blood	400	Blood collection shelter	Individual	No	On collection facility	Without injury	VVR
BM0101	2020-02	Male	19	Repeat	Whole blood	400	Blood collection vehicle	Social group	Yes	On collection facility	Without injury	VVR
BM0101	2020-02	Male	22	First time	Whole blood	140	Blood collection vehicle	Social group	No	On collection facility	Without injury	VVR
BM0101	2020-02	Male	18	Repeat	Apheresis platelet	0.1U	Fixed site	Individual	No	On collection facility	Without injury	VVR
BM0101	2020-02	Female	19	First time	Apheresis platelet	1U	Fixed site	Individual	No	On collection facility	Without injury	VVR
BM0101	2020-02	Male	18	First time	Apheresis platelet	0.01U	Fixed site	Individual	No	On collection facility	Without injury	VVR
BE0202	2020-02	Male	19	First time	Whole blood	20	Blood collection shelter	Individual	No	On collection facility	Without injury	VVR
BE0202	2020-02	Female	30	First time	Whole blood	200	Fixed site	Social group	No	On collection facility	Without injury	VVR
BE0202	2020-02	Male	21	First time	Whole blood	100	Blood collection vehicle	Individual	Yes	On collection facility	Without injury	VVR
BE0202	2020-02	Male	20	First time	Whole blood			Social group	No	On collection facility	Without injury	VVR
BE0202	2020-02	Male	19	First time	Whole blood	130	Blood collection vehicle	Social group	Yes	On collection facility	Without injury	VVR
BE0202	2020-02	Female	21	Repeat	Whole blood	300	Blood collection shelter	Individual	No	On collection facility	Without injury	VVR
BE0202	2020-02	Female	19	Repeat	Whole blood	300	Blood collection vehicle	Individual	No	On collection facility	Without injury	VVR
BE0202	2020-02	Male	18	Repeat	Whole blood	150	Blood collection vehicle	Individual	No	On collection facility	Without injury	VVR
BW0203	2020-03	Female	22	First time	Whole blood	30	Fixed site	Individual	No	On collection facility	Without injury	VVR
BW0302	2020-02	Male	18	First time	Whole blood	400	Blood collection shelter	Individual	No	On collection facility	Without injury	VVR
BW0302	2020-02	Female	19	First time	Whole blood	300	Blood collection shelter	Individual	No	On collection facility	Without injury	VVR
BW0201	2020-02	Female	20	First time	Whole blood	400	Blood collection vehicle	Individual	No	On collection facility	Without injury	VVR
BW0201	2020-02	Male	19	First time	Whole blood	300	Blood collection shelter	Individual	No	On collection facility	Without injury	VVR
BW0201	2020-02	Female	19	First time	Whole blood	300	Blood collection vehicle	Social group	No	On collection facility	Without injury	VVR
BW0201	2020-02	Female	18	Repeat	Whole blood	400	Blood collection vehicle	Individual	No	On collection facility	Without injury	VVR
BW0201	2020-02	Male	19	Repeat	Whole blood	400	Blood collection vehicle	Individual	No	On collection facility	Without injury	VVR
BW0201	2020-02	Female	20	Repeat	Whole blood	400	Blood collection vehicle	Individual	No	On collection facility	Without injury	VVR
BW0201	2020-02	Male	21	First time	Whole blood	100	Blood collection shelter	Individual	No	On collection facility	Without injury	VVR
BW0201	2020-02	Female	22	First time	Whole blood	300	Blood collection shelter	Individual	No	On collection facility	Without injury	VVR
BW0201	2020-02	Male	20	First time	Whole blood	140	Blood collection shelter	Individual	No	On collection facility	Without injury	VVR
BW0201	2020-02	Male	20	First time	Whole blood	300	Blood collection shelter	Individual	No	On collection facility	Without injury	VVR
BW0201	2020-02	Male	22	First time	Whole blood	200	Blood collection vehicle	Individual	No	On collection facility	Without injury	VVR
BW0201	2020-02	Female	18	Repeat	Whole blood	300	Blood collection shelter	Individual	No	On collection facility	Without injury	VVR
BW0201	2020-02	Male	19	First time	Whole blood	400	Blood collection shelter	Individual	No	On collection facility	Without injury	VVR
BW0201	2020-02	Female	32	First time	Whole blood	200	Blood collection vehicle	Individual	No	On collection facility	Without injury	VVR
BW0201	2020-02	Male	20	First time	Whole blood	400	Blood collection shelter	Individual	No	On collection facility	Without injury	VVR
BW0201	2020-02	Male	39	First time	Whole blood	400	Blood collection shelter	Individual	No	On collection facility	Without injury	VVR
BW0201	2020-02	Male	20	First time	Whole blood	400	Blood collection vehicle	Social group	No	On collection facility	Without injury	VVR
BW0201	2020-02	Female	21	First time	Whole blood	200	Blood collection vehicle	Individual	No	On collection facility	Without injury	VVR
BW0201	2020-02	Male	21	First time	Whole blood	300	Blood collection vehicle	Individual	No	On collection facility	Without injury	VVR
BW0201	2020-02	Female	19	First time	Whole blood	300	Blood collection shelter	Individual	No	On collection facility	Without injury	VVR
BW0201	2020-02	Female	20	First time	Whole blood	400	Others	Individual	No	On collection facility	Without injury	VVR
BW0201	2020-02	Male	18	First time	Whole blood	200	Blood collection vehicle	Individual	No	On collection facility	Without injury	VVR
BW0201	2020-02	Male	19	First time	Whole blood	340	Blood collection shelter	Individual	No	On collection facility	Without injury	VVR
BW0201	2020-02	Male	21	First time	Whole blood	140	Blood collection shelter	Individual	No	On collection facility	Without injury	VVR
BW0201	2020-02	Male	43	First time	Whole blood	120	Blood collection shelter	Individual	No	On collection facility	Without injury	VVR
BW0201	2020-02	Female	26	First time	Whole blood	300	Blood collection shelter	Individual	No	On collection facility	Without injury	VVR
BW0201	2020-02	Male	33	First time	Whole blood	260	Blood collection shelter	Individual	No	On collection facility	Without injury	VVR
BW0201	2020-02	Female	21	First time	Whole blood	300	Others	Individual	No	On collection facility	Without injury	VVR
BW0201	2020-02	Female	18	First time	Whole blood	300	Blood collection shelter	Individual	No	On collection facility	Without injury	VVR
BW0201	2020-02	Female	18	Repeat	Whole blood	100	Others	Individual	No	On collection facility	Without injury	VVR
BW0201	2020-02	Male	18	First time	Whole blood	200	Others	Individual	No	On collection facility	Without injury	VVR
BW0201	2020-02	Female	20	First time	Apheresis platelet	1U	Fixed site	Individual	No	On collection facility	Without injury	VVR
BW0201	2020-02	Male	19	Repeat	Apheresis platelet	2U	Fixed site	Individual	No	On collection facility	Without injury	VVR
BW0201	2020-02	Male	18	First time	Apheresis platelet	2U	Fixed site	Individual	No	On collection facility	Without injury	VVR
BW0201	2020-02	Female	18	Repeat	Apheresis platelet	2U	Fixed site	Individual	No	On collection facility	Without injury	VVR
BW0201	2020-02	Female	21	First time	Whole blood	200	Fixed site	Individual	No	On collection facility	Without injury	VVR
BW0201	2020-02	Female	18	Repeat	Whole blood	300	Blood collection shelter	Individual	No	On collection facility	Without injury	VVR
BW0201	2020-02	Female	19	First time	Whole blood	400	Blood collection shelter	Individual	No	On collection facility	Without injury	VVR
BW0201	2020-02	Female	18	Repeat	Whole blood		Blood collection vehicle	Individual	No	On collection facility	Without injury	VVR
BW0201	2020-02	Male	19	First time	Whole blood		Blood collection vehicle	Individual	No	On collection facility	Without injury	VVR
BW0201	2020-02	Male	19	First time	Whole blood		Blood collection vehicle	Individual	No	On collection facility	Without injury	VVR
BW0201	2020-02	Female	22	Repeat	Whole blood		Blood collection vehicle	Individual	No	On collection facility	Without injury	VVR
BW0201	2020-02	Female	18	First time	Whole blood		Blood collection vehicle	Individual	No	On collection facility	Without injury	VVR
BW0201	2020-02	Male	20	Repeat	Whole blood		Blood collection vehicle	Individual	No	On collection facility	Without injury	VVR
BW0201	2020-02	Male	18	First time	Whole blood		Blood collection vehicle	Individual	No	On collection facility	Without injury	VVR
BW0201	2020-02	Male	21	First time	Whole blood		Blood collection vehicle	Individual	No	On collection facility	Without injury	VVR
BW0201	2020-02	Female	20	First time	Whole blood		Blood collection vehicle	Individual	No	On collection facility	Without injury	VVR
BW0302	2020-02	Female	18	First time	Whole blood	200	Blood collection shelter	Individual	No	On collection facility	Without injury	VVR
BW0104	2020-03	Male	48	First time	Whole blood	300	Blood collection shelter	Individual	No	On collection facility	Without injury	VVR
BW0210	2020-02	Female	20	Repeat	Whole blood	400	Blood collection vehicle	Individual	Yes	On collection facility	Without injury	VVR
BN0102	2020-02	Male	20	Repeat	Whole blood	82	Fixed site	Individual	No	On collection facility	Without injury	VVR
BE0101	2020-02	Female	19	Repeat	Whole blood	400	Blood collection shelter	Individual	No	On collection facility	Without injury	VVR
BE0502	2020-02	Male	31	Repeat	Apheresis platelet	1U	Fixed site	Individual	No	On collection facility	Without injury	VVR
BE0502	2020-02	Male	20	Repeat	Whole blood	300	Fixed site	Individual	No	On collection facility	Without injury	VVR
BE0502	2020-02	Male	46	First time	Whole blood	200	Blood collection vehicle	Individual	No	On collection facility	Without injury	VVR
BE0502	2020-01	Female	18	First time	Whole blood	200	Blood collection vehicle	Social group	No	On collection facility	Without injury	VVR
BE0502	2020-02	Female	18	First time	Whole blood	200	Blood collection vehicle	Individual	No	On collection facility	Without injury	VVR
BE0502	2020-02	Male	24	First time	Whole blood	200	Blood collection vehicle	Individual	No	On collection facility	Without injury	VVR
BE0502	2020-02	Male	36	Repeat	Whole blood	200	Blood collection vehicle	Individual	No	On collection facility	Without injury	VVR
BE0502	2020-02	Male	18	First time	Whole blood	300	Blood collection vehicle	Individual	No	On collection facility	Without injury	VVR
BN0101	2020-03	Male	18	First time	Whole blood	300	Fixed site	Individual	No	On collection facility	Without injury	VVR
BE0502	2020-02	Female	19	First time	Whole blood	300	Blood collection vehicle	Individual	No	On collection facility	Without injury	VVR
BE0502	2020-02	Male	18	Repeat	Apheresis platelet	0U	Fixed site	Individual	No	On collection facility	Without injury	VVR
BE0502	2020-02	Female	42	First time	Whole blood	200	Blood collection vehicle	Individual	No	On collection facility	Without injury	VVR
BE0502	2020-02	Male	19	First time	Whole blood	300	Blood collection vehicle	Individual	No	On collection facility	Without injury	VVR
BN0101	2020-03	Male	18	First time	Whole blood	400	Fixed site	Individual	No	On collection facility	Without injury	VVR
BE0502	2020-02	Female	18	Repeat	Apheresis platelet	0.5U	Fixed site	Individual	No	On collection facility	Without injury	VVR
BN0101	2020-03	Female	20	First time	Whole blood	200	Fixed site	Individual	No	On collection facility	Without injury	VVR
BE0502	2020-02	Female	40	First time	Whole blood	200	Blood collection shelter	Social group	Yes	On collection facility	Without injury	VVR
BE0502	2020-02	Female	19	Repeat	Whole blood	300	Blood collection shelter	Individual	No	On collection facility	Without injury	VVR
BN0101	2020-03	Male	33	First time	Whole blood	400	Fixed site	Individual	No	On collection facility	Without injury	VVR
BE0502	2020-02	Female	31	First time	Whole blood	400	Blood collection shelter	Individual	No	On collection facility	Without injury	VVR
BW0402	2020-02	Male	18	First time	Whole blood	300	Blood collection shelter	Individual	No	On collection facility	Without injury	VVR
BW0402	2020-02	Male	20	Repeat	Whole blood	400	Blood collection shelter	Individual	No	On collection facility	Without injury	VVR
BW0402	2020-02	Female	19	First time	Whole blood	400	Blood collection shelter	Individual	No	On collection facility	Without injury	VVR
BW0402	2020-02	Female	24	Repeat	Whole blood	260	Blood collection shelter	Individual	No	On collection facility	Without injury	VVR
BE0502	2020-02	Male	19	Repeat	Whole blood	200	Blood collection vehicle	Social group	No	On collection facility	Without injury	VVR
BE0502	2020-02	Female	19	First time	Whole blood	0	Fixed site	Individual	No	On collection facility	Without injury	VVR
BE0502	2020-02	Female	19	Repeat	Whole blood	200	Blood collection vehicle	Individual	Yes	On collection facility	Without injury	VVR
BE0502	2020-02	Male	20	First time	Whole blood	400	Blood collection vehicle	Individual	No	On collection facility	Without injury	VVR
BE0502	2020-02	Female	20	First time	Whole blood	200	Blood collection vehicle	Individual	No	On collection facility	Without injury	VVR
BE0502	2020-02	Male	20	Repeat	Whole blood	300	Blood collection vehicle	Individual	No	On collection facility	Without injury	VVR
BE0502	2020-02	Female	33	Repeat	Whole blood	400	Blood collection vehicle	Individual	No	On collection facility	Without injury	VVR
BE0502	2020-02	Male	32	First time	Whole blood	200	Blood collection vehicle	Individual	No	On collection facility	Without injury	VVR
BW0303	2020-02	Female	38	Repeat	Whole blood	400	Blood collection vehicle	Individual	No	On collection facility	Without injury	VVR
BW0303	2020-02	Female	33	Repeat	Whole blood	400	Blood collection vehicle	Individual	No	On collection facility	Without injury	VVR
BW0303	2020-02	Male	20	First time	Whole blood	400	Blood collection vehicle	Individual	No	On collection facility	Without injury	VVR
BW0303	2020-02	Female	20	First time	Whole blood	300	Blood collection shelter	Individual	No	On collection facility	Without injury	VVR
BW0303	2020-02	Female	20	First time	Whole blood	300	Blood collection shelter	Individual	No	On collection facility	Without injury	VVR
BW0303	2020-02	Female	20	Repeat	Whole blood	400	Blood collection vehicle	Individual	No	On collection facility	Without injury	VVR
BW0303	2020-02	Female	19	Repeat	Whole blood	400	Blood collection vehicle	Individual	No	On collection facility	Without injury	VVR
BW0303	2020-02	Female	18	First time	Whole blood	300	Blood collection vehicle	Social group	No	On collection facility	Without injury	VVR
BW0303	2020-02	Female	34	Repeat	Whole blood	300	Blood collection vehicle	Social group	No	On collection facility	Without injury	VVR
BW0303	2020-02	Female	37	Repeat	Whole blood	400	Blood collection vehicle	Social group	No	On collection facility	Without injury	VVR
BW0215	2020-02	Male	19	First time	Whole blood	400	Fixed site	Social group	No	On collection facility	Without injury	VVR
BW0215	2020-02	Male	39	Repeat	Whole blood	400	Fixed site	Social group	No	On collection facility	Without injury	VVR
BW0215	2020-02	Male	27	Repeat	Whole blood	400	Fixed site	Social group	No	On collection facility	Without injury	VVR
BW0215	2020-02	Male	19	First time	Whole blood	400	Fixed site	Individual	No	On collection facility	Without injury	VVR
BW0102	2020-02	Female	50	First time	Whole blood	300	Blood collection vehicle	Individual	No	On collection facility	Without injury	VVR
BW0106	2020-03	Male	36	Repeat	Whole blood	150	Blood collection vehicle	Individual	No	On collection facility	Without injury	VVR
BW0106	2020-02	Male	52	First time	Whole blood	200	Blood collection vehicle	Individual	No	On collection facility	Without injury	VVR
BW0106	2020-02	Male	37	First time	Whole blood	200	Blood collection vehicle	Individual	No	On collection facility	Without injury	VVR
BM0303	2020-02	Male	19	First time	Whole blood	300	Blood collection vehicle	Individual	No	On collection facility	Without injury	Haematoma (Bruise)
BM0303	2020-02	Female	38	Repeat	Whole blood	400	Blood collection shelter	Individual	No	On collection facility	Without injury	Haematoma (Bruise)
BM0303	2020-02	Female	20	Repeat	Whole blood	300	Blood collection vehicle	Individual	No	On collection facility	Without injury	VVR
BM0303	2020-02	Male	20	First time	Whole blood	200	Blood collection vehicle	Individual	No	On collection facility	Without injury	Haematoma (Bruise)+VVR
BW0104	2020-03	Female	18	First time	Whole blood	200	Blood collection shelter	Individual	No	On collection facility	Without injury	VVR
BW0104	2020-03	Female	18	Repeat	Whole blood	50	Blood collection vehicle	Individual	No	On collection facility	Without injury	VVR
BN0201	2020-02	Female	18	First time	Whole blood	400	Blood collection vehicle	Individual	No	On collection facility	Without injury	VVR
BW0210	2020-03	Male	20	Repeat	Whole blood	300	Blood collection vehicle	Individual	No	On collection facility	Without injury	VVR
BE0502	2020-03	Female	39	First time	Whole blood	200	Blood collection vehicle	Social group	No	On collection facility	Without injury	VVR
BE0502	2020-03	Male	20	First time	Whole blood	300	Blood collection vehicle	Social group	No	On collection facility	Without injury	VVR
BE0502	2020-03	Female	18	First time	Whole blood	300	Blood collection shelter	Individual	No	On collection facility	Without injury	VVR
BE0502	2020-03	Female	18	First time	Whole blood	400	Blood collection shelter	Individual	No	On collection facility	Without injury	VVR
BE0502	2020-03	Male	41	First time	Whole blood	200	Blood collection vehicle	Individual	No	On collection facility	Without injury	VVR
BE0502	2020-03	Female	19	Repeat	Whole blood	400	Blood collection shelter	Individual	No	On collection facility	Without injury	VVR
BE0502	2020-03	Female	18	First time	Whole blood	200	Blood collection vehicle	Social group	No	On collection facility	Without injury	VVR
BE0502	2020-03	Female	18	Repeat	Whole blood	300	Blood collection vehicle	Social group	Yes	On collection facility	Without injury	VVR
BE0502	2020-03	Male	19	First time	Whole blood	200	Blood collection shelter	Individual	No	On collection facility	Without injury	VVR
BE0502	2020-03	Male	19	First time	Whole blood	300	Blood collection shelter	Individual	No	On collection facility	Without injury	VVR
BE0502	2020-03	Male	20	First time	Whole blood	400	Blood collection shelter	Individual	No	On collection facility	Without injury	VVR
BE0502	2020-03	Female	18	Repeat	Apheresis platelet	2U	Fixed site	Individual	No	On collection facility	Without injury	VVR
BE0502	2020-03	Male	18	Repeat	Whole blood	400	Blood collection shelter	Individual	No	On collection facility	Without injury	VVR
BE0502	2020-03	Male	18	First time	Whole blood	200	Blood collection vehicle	Social group	No	On collection facility	Without injury	VVR
BE0502	2020-03	Male	20	First time	Whole blood	200	Blood collection vehicle	Social group	No	On collection facility	Without injury	VVR
BE0502	2020-03	Male	19	First time	Whole blood	200	Blood collection vehicle	Social group	No	On collection facility	Without injury	VVR
BE0502	2020-03	Female	55	First time	Whole blood	200	Blood collection vehicle	Social group	No	On collection facility	Without injury	VVR
BE0502	2020-03	Male	38	First time	Whole blood	200	Blood collection vehicle	Social group	No	On collection facility	Without injury	VVR
BE0502	2020-03	Male	53	Repeat	Whole blood	300	Blood collection shelter	Individual	No	On collection facility	Without injury	VVR
BE0502	2020-03	Male	44	Repeat	Apheresis platelet	1U	Fixed site	Individual	No	On collection facility	Without injury	VVR
BE0502	2020-03	Female	35	First time	Whole blood	300	Blood collection shelter	Individual	Yes	On collection facility	Without injury	VVR
BE0502	2020-03	Male	45	First time	Whole blood	300	Blood collection vehicle	Social group	No	On collection facility	Without injury	VVR
BE0502	2020-03	Male	39	First time	Whole blood	0	Fixed site	Individual	No	On collection facility	Without injury	VVR
BE0502	2020-03	Female	34	First time	Whole blood	400	Blood collection shelter	Individual	No	On collection facility	Without injury	VVR
BE0502	2020-03	Female	31	First time	Whole blood	400	Blood collection shelter	Individual	No	On collection facility	Without injury	VVR
BE0502	2020-03	Female		Repeat	Whole blood	300	Blood collection shelter	Individual	Yes	On collection facility	Without injury	VVR
BE0502	2020-03	Male	22	Repeat	Apheresis platelet	1U	Fixed site	Individual	No	On collection facility	Without injury	VVR
BE0502	2020-03	Male	19	First time	Whole blood	200	Fixed site	Individual	No	On collection facility	Without injury	VVR
BW0104	2020-03	Female	21	First time	Whole blood	80	Blood collection shelter	Individual	No	On collection facility	Without injury	VVR
BE0502	2020-03	Female	21	Repeat	Whole blood	400	Fixed site	Individual	No	On collection facility	Without injury	VVR
BE0502	2020-03	Female	25	Repeat	Whole blood	0	Fixed site	Individual	No	On collection facility	Without injury	VVR
BE0502	2020-03	Female	21	First time	Whole blood	200	Blood collection vehicle	Social group	No	On collection facility	Without injury	VVR
BE0502	2020-03	Male	18	First time	Whole blood	200	Blood collection vehicle	Social group	No	On collection facility	Without injury	VVR
BE0502	2020-03	Male	18	First time	Whole blood	300	Blood collection vehicle	Social group	Yes	On collection facility	Without injury	VVR
BE0502	2020-03	Male	18	First time	Whole blood	200	Blood collection vehicle	Social group	No	On collection facility	Without injury	VVR
BE0502	2020-03	Male	23	Repeat	Whole blood	200	Blood collection vehicle	Social group	No	On collection facility	Without injury	VVR
BE0502	2020-03	Male	19	First time	Whole blood	300	Blood collection vehicle	Social group	No	On collection facility	Without injury	VVR
BE0502	2020-03	Male	19	First time	Whole blood	0	Fixed site	Individual	No	On collection facility	Without injury	VVR
BE0502	2020-03	Female	21	First time	Whole blood	200	Blood collection shelter	Individual	No	On collection facility	Without injury	VVR
BE0502	2020-03	Male	18	Repeat	Whole blood	300	Blood collection vehicle	Social group	No	On collection facility	Without injury	VVR
BE0502	2020-03	Male	19	Repeat	Whole blood	200	Blood collection vehicle	Social group	No	On collection facility	Without injury	VVR
BE0502	2020-03	Male	27	First time	Whole blood	200	Blood collection vehicle	Social group	No	On collection facility	Without injury	VVR
BE0502	2020-03	Female	26	First time	Whole blood	200	Blood collection vehicle	Social group	No	On collection facility	Without injury	VVR
BE0502	2020-03	Male	21	First time	Whole blood	200	Blood collection vehicle	Social group	No	On collection facility	Without injury	VVR
BE0502	2020-03	Male	18	First time	Whole blood	300	Blood collection vehicle	Individual	No	On collection facility	Without injury	VVR
BE0502	2020-03	Female	21	Repeat	Whole blood	300	Blood collection vehicle	Social group	No	On collection facility	Without injury	VVR
BE0502	2020-03	Male	18	Repeat	Whole blood	300	Blood collection vehicle	Social group	No	On collection facility	Without injury	VVR
BE0502	2020-03	Male	20	First time	Whole blood	300	Blood collection vehicle	Social group	No	On collection facility	Without injury	VVR
BE0502	2020-03	Female	18	First time	Whole blood	200	Fixed site	Individual	No	On collection facility	Without injury	VVR
BW0214	2020-03	Female	18	Repeat	Apheresis platelet	2U	Fixed site	Individual	No	On collection facility	Without injury	VVR
BE0502	2020-03	Female	19	Repeat	Whole blood	300	Blood collection vehicle	Individual	No	On collection facility	Without injury	VVR
BE0502	2020-03	Female	21	First time	Whole blood	200	Blood collection vehicle	Social group	No	On collection facility	Without injury	VVR
BE0502	2020-03	Male	20	First time	Whole blood	200	Blood collection vehicle	Social group	No	On collection facility	Without injury	VVR
BE0502	2020-03	Male	20	First time	Whole blood	300	Blood collection vehicle	Social group	No	On collection facility	Without injury	VVR
BE0502	2020-03	Female	19	First time	Whole blood	200	Blood collection vehicle	Social group	No	On collection facility	Without injury	VVR
BE0502	2020-03	Male	21	First time	Whole blood	200	Blood collection vehicle	Social group	No	On collection facility	Without injury	VVR
BE0502	2020-03	Male	20	First time	Whole blood	200	Blood collection vehicle	Social group	No	On collection facility	Without injury	VVR
BE0502	2020-03	Male	19	First time	Whole blood	200	Blood collection vehicle	Social group	No	On collection facility	Without injury	VVR
BE0502	2020-03	Male	29	Repeat	Whole blood	300	Blood collection vehicle	Social group	No	On collection facility	Without injury	VVR
BE0502	2020-03	Female	18	First time	Whole blood	200	Blood collection vehicle	Social group	No	On collection facility	Without injury	VVR
BE0502	2020-03	Female	21	First time	Whole blood	200	Blood collection vehicle	Social group	No	On collection facility	Without injury	VVR
BE0502	2020-03	Female	35	First time	Whole blood	300	Blood collection vehicle	Social group	No	On collection facility	Without injury	VVR
BE0502	2020-03	Female	44	First time	Whole blood	200	Blood collection vehicle	Individual	No	On collection facility	Without injury	VVR
BE0502	2020-03	Male	18	First time	Whole blood	200	Blood collection vehicle	Social group	No	On collection facility	Without injury	VVR
BW0206	2020-03	Female	20	Repeat	Whole blood	400	Blood collection vehicle	Social group	Yes	On collection facility	Without injury	VVR
BW0206	2020-03	Male	18	First time	Whole blood	200	Blood collection vehicle	Individual	Yes	On collection facility	Without injury	VVR
BW0206	2020-03	Male	32	First time	Whole blood	206	Blood collection vehicle	Social group	No	On collection facility	Without injury	VVR
BW0206	2020-03	Male	19	First time	Whole blood	230	Blood collection vehicle	Individual	No	On collection facility	Without injury	VVR
BW0206	2020-03	Female	22	Repeat	Whole blood	320	Blood collection vehicle	Individual	No	On collection facility	Without injury	VVR
BW0206	2020-03	Male	23	First time	Whole blood	360	Blood collection vehicle	Individual	No	On collection facility	Without injury	VVR
BW0206	2020-03	Male	23	First time	Whole blood	240	Blood collection vehicle	Individual	Yes	On collection facility	Without injury	VVR
BW0501	2020-03	Female	19	Repeat	Whole blood	300	Blood collection shelter	Individual	No	On collection facility	Without injury	VVR
BW0501	2020-03	Male	18	First time	Whole blood	200	Blood collection shelter	Individual	No	On collection facility	Without injury	VVR
BW0501	2020-03	Male	20	Repeat	Whole blood	200	Blood collection shelter	Individual	No	On collection facility	Without injury	VVR
BW0501	2020-03	Male	19	First time	Whole blood	115	Blood collection shelter	Individual	No	On collection facility	Without injury	VVR
BW0501	2020-03	Female	18	First time	Whole blood	300	Blood collection vehicle	Social group	No	On collection facility	Without injury	VVR
BW0501	2020-03	Female	20	Repeat	Whole blood	140	Blood collection vehicle	Social group	No	On collection facility	Without injury	VVR
BW0501	2020-03	Female	19	First time	Whole blood	200	Blood collection vehicle	Social group	No	On collection facility	Without injury	VVR
BW0501	2020-03	Female	21	First time	Whole blood	300	Blood collection vehicle	Individual	No	On collection facility	Without injury	VVR
BW0501	2020-03	Male	22	Repeat	Whole blood	120	Blood collection vehicle	Individual	No	On collection facility	Without injury	VVR
BW0501	2020-03	Male	19	First time	Whole blood	200	Blood collection vehicle	Individual	No	On collection facility	Without injury	VVR
BW0501	2020-03	Male	19	Repeat	Whole blood	400	Blood collection vehicle	Social group	No	On collection facility	Without injury	VVR
BW0501	2020-03	Male	21	First time	Whole blood	300	Blood collection vehicle	Social group	No	On collection facility	Without injury	VVR
BW0501	2020-03	Male	20	First time	Whole blood	200	Blood collection vehicle	Social group	No	On collection facility	Without injury	VVR
BW0205	2020-03	Female	19	First time	Whole blood	400	Blood collection vehicle	Individual	No	On collection facility	Without injury	VVR
BM0101	2020-03	Male	18	First time	Whole blood	220	Blood collection vehicle	Social group	No	On collection facility	Without injury	VVR
BM0101	2020-03	Male	35	First time	Whole blood	130	Blood collection vehicle	Social group	No	On collection facility	Without injury	VVR
BM0101	2020-03	Male	22	First time	Whole blood	190	Blood collection vehicle	Individual	No	On collection facility	Without injury	VVR
BM0101	2020-03	Male	19	Repeat	Whole blood	300	Blood collection vehicle	Social group	No	On collection facility	Without injury	VVR
BM0101	2020-03	Female	47	Repeat	Whole blood	400	Blood collection vehicle	Social group	No	On collection facility	Without injury	VVR
BM0101	2020-03	Male	21	First time	Whole blood	400	Blood collection vehicle	Social group	No	On collection facility	Without injury	VVR
BM0101	2020-03	Male	19	First time	Whole blood	200	Blood collection vehicle	Social group	No	On collection facility	Without injury	VVR
BM0101	2020-03	Female	19	Repeat	Whole blood	300	Blood collection vehicle	Social group	No	On collection facility	Without injury	VVR
BM0101	2020-03	Female	24	Repeat	Whole blood	400	Blood collection vehicle	Social group	No	On collection facility	Without injury	VVR
BM0101	2020-03	Female	20	First time	Whole blood	190	Blood collection vehicle	Individual	No	On collection facility	Without injury	VVR
BM0101	2020-03	Male	19	First time	Whole blood	300	Blood collection shelter	Individual	No	On collection facility	Without injury	VVR
BM0101	2020-03	Male	25	First time	Whole blood	300	Blood collection shelter	Individual	No	On collection facility	Without injury	VVR
BM0101	2020-03	Male	22	First time	Whole blood	200	Blood collection shelter	Individual	No	On collection facility	Without injury	VVR
BM0101	2020-03	Male	19	First time	Whole blood	300	Blood collection vehicle	Individual	No	On collection facility	Without injury	VVR
BM0101	2020-03	Male	19	First time	Whole blood	400	Blood collection vehicle	Individual	No	On collection facility	Without injury	VVR
BM0101	2020-03	Female	41	First time	Whole blood	200	Blood collection vehicle	Social group	No	On collection facility	Without injury	VVR
BM0101	2020-03	Male	18	First time	Whole blood	120	Blood collection vehicle	Social group	No	On collection facility	Without injury	VVR
BM0101	2020-03	Male	23	First time	Whole blood	200	Blood collection shelter	Individual	No	On collection facility	Without injury	VVR
BM0101	2020-03	Male	20	First time	Whole blood	180	Blood collection shelter	Social group	No	On collection facility	Without injury	VVR
BM0101	2020-03	Female	23	First time	Whole blood	200	Blood collection shelter	Social group	No	On collection facility	Without injury	VVR
BM0101	2020-03	Male	19	Repeat	Whole blood	200	Blood collection shelter	Social group	No	On collection facility	Without injury	VVR
BM0101	2020-03	Female	20	First time	Whole blood	400	Blood collection vehicle	Individual	No	On collection facility	Without injury	VVR
BM0101	2020-03	Male	19	First time	Whole blood	400	Blood collection vehicle	Individual	No	On collection facility	Without injury	VVR
BM0101	2020-03	Male	20	Repeat	Whole blood	400	Blood collection vehicle	Social group	No	On collection facility	Without injury	VVR
BM0101	2020-03	Male	19	First time	Whole blood	200	Blood collection vehicle	Social group	No	On collection facility	Without injury	VVR
BM0101	2020-03	Male	19	First time	Whole blood	200	Blood collection vehicle	Social group	No	On collection facility	Without injury	VVR
BM0101	2020-03	Male	18	First time	Whole blood	160	Blood collection vehicle	Social group	No	On collection facility	Without injury	VVR
BM0101	2020-03	Male	20	First time	Whole blood	200	Blood collection vehicle	Social group	No	On collection facility	Without injury	VVR
BM0101	2020-03	Female	19	First time	Whole blood	190	Blood collection vehicle	Individual	No	On collection facility	Without injury	VVR
BM0101	2020-03	Male	19	First time	Whole blood	120	Blood collection vehicle	Social group	No	On collection facility	Without injury	VVR
BM0101	2020-03	Female	18	First time	Whole blood	300	Blood collection vehicle	Individual	No	On collection facility	Without injury	VVR
BM0101	2020-03	Male	18	Repeat	Whole blood	300	Blood collection shelter	Individual	No	On collection facility	Without injury	VVR
BM0101	2020-03	Female	18	Repeat	Whole blood	300	Blood collection shelter	Individual	No	On collection facility	Without injury	VVR
BM0101	2020-03	Female	18	Repeat	Whole blood	110	Blood collection shelter	Individual	No	On collection facility	Without injury	VVR
BM0101	2020-03	Male	18	First time	Whole blood	130	Blood collection vehicle	Social group	No	On collection facility	Without injury	VVR
BM0101	2020-03	Male	23	Repeat	Whole blood	140	Blood collection shelter	Individual	No	On collection facility	Without injury	VVR
BM0101	2020-03	Male	20	First time	Whole blood	400	Blood collection shelter	Individual	No	On collection facility	Without injury	VVR
BM0101	2020-03	Male	21	First time	Whole blood	210	Blood collection shelter	Individual	No	On collection facility	Without injury	VVR
BM0101	2020-03	Male	22	First time	Whole blood	400	Blood collection vehicle	Social group	No	On collection facility	Without injury	VVR
BM0101	2020-03	Male	25	Repeat	Whole blood	400	Blood collection shelter	Individual	No	On collection facility	Without injury	VVR
BM0101	2020-03	Male	23	First time	Whole blood	300	Blood collection vehicle	Individual	No	On collection facility	Without injury	VVR
BM0101	2020-03	Male	20	First time	Whole blood	300	Blood collection shelter	Individual	No	On collection facility	Without injury	VVR
BM0101	2020-03	Male	18	First time	Whole blood	300	Blood collection shelter	Individual	No	On collection facility	Without injury	VVR
BM0101	2020-03	Male	22	First time	Whole blood	230	Blood collection shelter	Individual	No	On collection facility	Without injury	VVR
BM0101	2020-03	Male	21	First time	Whole blood	400	Blood collection vehicle	Social group	No	On collection facility	Without injury	VVR
BM0101	2020-03	Female	20	First time	Whole blood	200	Blood collection vehicle	Social group	No	On collection facility	Without injury	VVR
BM0101	2020-03	Female	19	First time	Whole blood	110	Blood collection vehicle	Social group	No	On collection facility	Without injury	VVR
BM0101	2020-03	Male	25	Repeat	Whole blood	400	Blood collection vehicle	Social group	No	On collection facility	Without injury	VVR
BM0101	2020-03	Male	20	First time	Whole blood	300	Blood collection vehicle	Individual	No	On collection facility	Without injury	VVR
BM0101	2020-03	Male	19	First time	Whole blood	400	Blood collection vehicle	Individual	No	On collection facility	Without injury	VVR
BM0101	2020-03	Female	21	First time	Whole blood	300	Blood collection vehicle	Social group	No	On collection facility	Without injury	VVR
BM0101	2020-03	Female	18	Repeat	Whole blood	200	Blood collection shelter	Individual	No	On collection facility	Without injury	VVR
BM0101	2020-03	Male	18	First time	Whole blood	300	Blood collection vehicle	Social group	No	On collection facility	Without injury	VVR
BM0101	2020-03	Male	19	First time	Whole blood	200	Blood collection vehicle	Social group	No	On collection facility	Without injury	VVR
BM0101	2020-03	Female	25	First time	Whole blood	140	Blood collection vehicle	Social group	No	On collection facility	Without injury	VVR
BM0101	2020-03	Male	19	First time	Whole blood	400	Blood collection vehicle	Social group	No	On collection facility	Without injury	VVR
BM0101	2020-03	Female	23	Repeat	Whole blood	200	Blood collection vehicle	Social group	No	On collection facility	Without injury	VVR
BM0101	2020-03	Female	21	First time	Whole blood	300	Blood collection shelter	Individual	No	On collection facility	Without injury	VVR
BM0101	2020-03	Female	18	First time	Whole blood	240	Blood collection shelter	Individual	No	On collection facility	Without injury	VVR
BM0101	2020-03	Male	18	First time	Whole blood	300	Blood collection vehicle	Social group	No	On collection facility	Without injury	VVR
BM0101	2020-03	Male	25	First time	Whole blood	400	Blood collection shelter	Individual	No	On collection facility	Without injury	VVR
BM0101	2020-03	Male	18	First time	Whole blood	300	Blood collection vehicle	Social group	No	On collection facility	Without injury	VVR
BM0101	2020-03	Female	18	First time	Whole blood	400	Blood collection vehicle	Social group	No	On collection facility	Without injury	VVR
BM0101	2020-03	Male	19	Repeat	Whole blood	300	Blood collection shelter	Individual	No	On collection facility	Without injury	VVR
BM0101	2020-03	Male	18	First time	Whole blood	400	Blood collection shelter	Individual	No	On collection facility	Without injury	VVR
BM0101	2020-03	Female	19	First time	Whole blood	30	Blood collection shelter	Individual	No	On collection facility	Without injury	VVR
BM0101	2020-03	Male	19	Repeat	Whole blood	200	Blood collection vehicle	Social group	No	On collection facility	Without injury	VVR
BM0101	2020-03	Male	22	First time	Whole blood	300	Blood collection vehicle	Social group	No	On collection facility	Without injury	VVR
BM0101	2020-03	Male	20	Repeat	Whole blood	140	Blood collection vehicle	Social group	No	On collection facility	Without injury	VVR
BM0101	2020-03	Male	22	First time	Whole blood	150	Blood collection vehicle	Social group	No	On collection facility	Without injury	VVR
BM0101	2020-03	Female	19	Repeat	Whole blood	300	Blood collection shelter	Individual	No	On collection facility	Without injury	VVR
BM0101	2020-03	Female	19	First time	Whole blood	80	Blood collection vehicle	Individual	No	On collection facility	Without injury	VVR
BM0101	2020-03	Male	18	Repeat	Whole blood	400	Blood collection vehicle	Individual	No	On collection facility	Without injury	VVR
BM0101	2020-03	Male	21	First time	Whole blood	300	Blood collection shelter	Individual	No	On collection facility	Without injury	VVR
BM0101	2020-03	Male	31	Repeat	Whole blood	400	Blood collection shelter	Individual	No	On collection facility	Without injury	VVR
BM0101	2020-03	Female	18	First time	Whole blood	300	Blood collection shelter	Individual	No	On collection facility	Without injury	VVR
BM0101	2020-03	Male	21	First time	Whole blood	80	Blood collection vehicle	Individual	No	On collection facility	Without injury	VVR
BM0101	2020-03	Male	19	Repeat	Whole blood	300	Blood collection vehicle	Social group	No	On collection facility	Without injury	VVR
BM0101	2020-03	Male	18	First time	Whole blood	400	Blood collection vehicle	Social group	No	On collection facility	Without injury	VVR
BM0101	2020-03	Male	21	Repeat	Whole blood	200	Blood collection vehicle	Social group	No	On collection facility	Without injury	VVR
BM0101	2020-03	Male	34	Repeat	Whole blood	160	Blood collection vehicle	Social group	No	On collection facility	Without injury	VVR
BM0101	2020-03	Male	27	First time	Whole blood	400	Blood collection vehicle	Individual	No	On collection facility	Without injury	VVR
BM0101	2020-03	Male	32	Repeat	Whole blood	20	Blood collection shelter	Individual	No	On collection facility	Without injury	VVR
BM0101	2020-03	Male	19	First time	Whole blood	210	Blood collection shelter	Individual	No	On collection facility	Without injury	VVR
BM0101	2020-03	Female	21	First time	Whole blood	160	Blood collection shelter	Individual	No	On collection facility	Without injury	VVR
BM0101	2020-03	Male	19	First time	Whole blood	300	Blood collection shelter	Individual	No	On collection facility	Without injury	VVR
BM0101	2020-03	Female	24	First time	Whole blood	200	Blood collection vehicle	Social group	No	On collection facility	Without injury	VVR
BM0101	2020-03	Male	22	First time	Whole blood	300	Blood collection vehicle	Social group	No	On collection facility	Without injury	VVR
BM0101	2020-03	Male	23	First time	Whole blood	200	Blood collection vehicle	Social group	No	On collection facility	Without injury	VVR
BM0101	2020-03	Male	21	First time	Whole blood	60	Blood collection shelter	Individual	No	On collection facility	Without injury	VVR
BM0101	2020-03	Male	22	Repeat	Whole blood	210	Blood collection vehicle	Individual	No	On collection facility	Without injury	VVR
BM0101	2020-03	Male	18	First time	Whole blood	300	Blood collection shelter	Individual	No	On collection facility	Without injury	VVR
BM0101	2020-03	Male	20	First time	Whole blood	220	Blood collection vehicle	Individual	No	On collection facility	Without injury	VVR
BM0101	2020-03	Female	21	First time	Whole blood	400	Blood collection shelter	Individual	No	On collection facility	Without injury	VVR
BM0101	2020-03	Female	20	First time	Whole blood	330	Blood collection shelter	Individual	No	On collection facility	Without injury	VVR
BM0101	2020-03	Male	21	First time	Whole blood	110	Blood collection vehicle	Social group	No	On collection facility	Without injury	VVR
BM0101	2020-03	Male	21	Repeat	Whole blood	160	Blood collection vehicle	Social group	No	On collection facility	Without injury	VVR
BM0101	2020-03	Male	18	First time	Whole blood	220	Blood collection vehicle	Social group	No	On collection facility	Without injury	VVR
BM0101	2020-03	Male	38	First time	Whole blood	200	Blood collection shelter	Individual	No	On collection facility	Without injury	VVR
BM0101	2020-03	Male	52	Repeat	Whole blood	190	Blood collection shelter	Individual	No	On collection facility	Without injury	VVR
BM0101	2020-03	Male	19	First time	Whole blood	220	Blood collection shelter	Individual	No	On collection facility	Without injury	VVR
BM0101	2020-03	Male	31	First time	Whole blood	400	Blood collection vehicle	Social group	No	On collection facility	Without injury	VVR
BM0101	2020-03	Female	24	First time	Whole blood	400	Blood collection vehicle	Individual	No	On collection facility	Without injury	VVR
BM0101	2020-03	Female	37	First time	Whole blood	60	Blood collection vehicle	Social group	No	On collection facility	Without injury	VVR
BM0101	2020-03	Male	20	First time	Whole blood	300	Blood collection vehicle	Social group	No	On collection facility	Without injury	VVR
BM0101	2020-03	Male	38	First time	Whole blood	200	Blood collection vehicle	Social group	No	On collection facility	Without injury	VVR
BM0101	2020-03	Male	19	Repeat	Whole blood	300	Blood collection vehicle	Social group	No	On collection facility	Without injury	VVR
BM0101	2020-03	Male	19	First time	Whole blood	20	Blood collection vehicle	Social group	No	On collection facility	Without injury	VVR
BM0101	2020-03	Male	22	First time	Whole blood	200	Blood collection vehicle	Social group	No	On collection facility	Without injury	VVR
BM0101	2020-03	Male	19	First time	Whole blood	5	Blood collection vehicle	Social group	No	On collection facility	Without injury	VVR
BM0101	2020-03	Male	19	Repeat	Whole blood	400	Blood collection vehicle	Social group	No	On collection facility	Without injury	VVR
BM0101	2020-03	Male	18	First time	Whole blood	290	Blood collection shelter	Individual	No	On collection facility	Without injury	VVR
BM0101	2020-03	Male	19	First time	Whole blood	110	Blood collection vehicle	Social group	No	On collection facility	Without injury	VVR
BM0101	2020-03	Male	20	First time	Whole blood	400	Blood collection vehicle	Social group	No	On collection facility	Without injury	VVR
BM0101	2020-03	Male	22	First time	Whole blood	100	Blood collection vehicle	Social group	No	On collection facility	Without injury	VVR
BM0101	2020-03	Male	19	First time	Whole blood	400	Blood collection vehicle	Social group	No	On collection facility	Without injury	VVR
BM0101	2020-03	Male	19	First time	Whole blood	200	Blood collection vehicle	Social group	No	On collection facility	Without injury	VVR
BM0101	2020-03	Male	19	First time	Whole blood	130	Blood collection vehicle	Social group	No	On collection facility	Without injury	VVR
BM0101	2020-03	Male	22	First time	Whole blood	400	Blood collection vehicle	Individual	No	On collection facility	Without injury	VVR
BM0101	2020-03	Male	18	Repeat	Whole blood	300	Blood collection vehicle	Individual	No	On collection facility	Without injury	VVR
BM0101	2020-03	Male	19	First time	Whole blood	210	Blood collection vehicle	Individual	No	On collection facility	Without injury	VVR
BM0101	2020-03	Male	19	First time	Whole blood	230	Blood collection vehicle	Individual	No	On collection facility	Without injury	VVR
BM0101	2020-03	Male	19	First time	Whole blood	170	Blood collection shelter	Individual	No	On collection facility	Without injury	VVR
BM0101	2020-03	Female	21	First time	Whole blood	300	Blood collection vehicle	Social group	No	On collection facility	Without injury	VVR
BM0101	2020-03	Male	18	Repeat	Whole blood	400	Blood collection vehicle	Social group	No	On collection facility	Without injury	VVR
BM0101	2020-03	Male	20	First time	Whole blood	400	Blood collection vehicle	Social group	No	On collection facility	Without injury	VVR
BM0101	2020-03	Male	19	First time	Whole blood	400	Blood collection vehicle	Social group	No	On collection facility	Without injury	VVR
BM0101	2020-03	Male	18	Repeat	Whole blood	300	Blood collection vehicle	Social group	No	On collection facility	Without injury	VVR
BM0101	2020-03	Male	19	Repeat	Whole blood	190	Blood collection shelter	Individual	No	On collection facility	Without injury	VVR
BM0101	2020-03	Male	18	First time	Whole blood	200	Blood collection shelter	Individual	No	On collection facility	Without injury	VVR
BM0101	2020-03	Male	49	Repeat	Whole blood	400	Blood collection vehicle	Social group	No	On collection facility	Without injury	VVR
BM0101	2020-03	Male	41	First time	Whole blood	400	Blood collection shelter	Individual	No	On collection facility	Without injury	VVR
BM0101	2020-03	Male	20	First time	Apheresis platelet	0.8U	Fixed site	Individual	No	On collection facility	Without injury	VVR
BW0205	2020-03	Female	38	First time	Whole blood	200	Blood collection vehicle	Social group	No	On collection facility	Without injury	VVR
BW0103	2020-03	Male	24	First time	Whole blood	200	Blood collection vehicle	Individual	No	On collection facility	Without injury	VVR
BW0103	2020-03	Male	51	First time	Whole blood	300	Blood collection shelter	Individual	No	On collection facility	Without injury	VVR
BW0103	2020-03	Female	19	First time	Whole blood	100	Blood collection shelter	Individual	No	On collection facility	Without injury	VVR
BW0205	2020-03	Female	18	First time	Whole blood	300	Blood collection vehicle	Social group	No	On collection facility	Without injury	VVR
BN0103	2020-03	Male	22	Repeat	Apheresis platelet	0U	Fixed site	Individual	Yes	On collection facility	Without injury	VVR
BM0304	2020-03	Female	18	First time	Whole blood	400	Blood collection shelter	Individual	No	On collection facility	Without injury	VVR
BM0304	2020-03	Male	21	First time	Whole blood	200	Blood collection vehicle	Individual	No	On collection facility	Without injury	VVR
BW0102	2020-03	Male	19	First time	Whole blood	200	Blood collection vehicle	Individual	No	On collection facility	Without injury	VVR
BM0502	2020-03	Male	20	First time	Whole blood	300	Blood collection vehicle	Individual	No	On collection facility	Without injury	VVR
BM0502	2020-03	Male	20	First time	Whole blood	400	Blood collection vehicle	Individual	No	On collection facility	Without injury	VVR
BM0502	2020-03	Male	19	Repeat	Whole blood	300	Blood collection shelter	Individual	No	On collection facility	Without injury	VVR
BM0502	2020-03	Male	20	First time	Whole blood	200	Blood collection vehicle	Individual	No	On collection facility	Without injury	VVR
BM0502	2020-03	Female	18	Repeat	Whole blood	400	Blood collection vehicle	Individual	No	On collection facility	Without injury	VVR
BM0502	2020-03	Male	22	First time	Whole blood	400	Blood collection vehicle	Individual	No	On collection facility	Without injury	VVR
BM0502	2020-03	Male	19	Repeat	Whole blood	100	Blood collection vehicle	Individual	Yes	On collection facility	Without injury	VVR
BM0502	2020-03	Female	20	Repeat	Whole blood	200	Blood collection vehicle	Individual	No	On collection facility	Without injury	VVR
BM0502	2020-03	Male	28	Repeat	Whole blood	240	Blood collection shelter	Individual	No	Outside collection facility	With injury	VVR
BM0502	2020-03	Male	19	First time	Whole blood	400	Blood collection vehicle	Individual	No	On collection facility	Without injury	VVR
BM0502	2020-03	Female	19	First time	Whole blood	200	Blood collection vehicle	Individual	No	On collection facility	Without injury	VVR
BM0502	2020-03	Female	21	First time	Whole blood	400	Blood collection vehicle	Individual	No	On collection facility	Without injury	VVR
BE0202	2020-03	Female	20	Repeat	Whole blood	400	Fixed site	Individual	Yes	On collection facility	Without injury	VVR
BE0202	2020-03	Female	19	First time	Whole blood	200	Fixed site	Social group	No	On collection facility	Without injury	VVR
BE0202	2020-03	Female	19	First time	Whole blood	300	Fixed site	Social group	No	On collection facility	Without injury	VVR
BE0202	2020-03	Male	23	Repeat	Whole blood	150	Blood collection vehicle	Social group	No	On collection facility	Without injury	VVR
BE0202	2020-03	Female	19	Repeat	Whole blood	300	Blood collection vehicle	Individual	No	On collection facility	Without injury	VVR
BE0202	2020-03	Female	19	First time	Whole blood	200	Blood collection vehicle	Social group	No	Outside collection facility	Without injury	VVR
BE0202	2020-03	Male	20	Repeat	Whole blood	400	Blood collection vehicle	Individual	No	On collection facility	Without injury	VVR
BE0202	2020-03	Female	19	Repeat	Whole blood	70	Blood collection vehicle	Social group	No	On collection facility	Without injury	VVR
BE0202	2020-03	Male	20	First time	Whole blood	200	Blood collection vehicle	Social group	No	On collection facility	Without injury	VVR
BE0202	2020-03	Male	18	First time	Whole blood	200	Fixed site	Individual	No	On collection facility	Without injury	VVR
BW0802	2020-03	Male	19	First time	Whole blood	400	Fixed site	Individual	No	On collection facility	Without injury	VVR
BW0802	2020-03	Male	20	Repeat	Whole blood	300	Blood collection vehicle	Social group	No	On collection facility	Without injury	VVR
BW0802	2020-03	Male	19	First time	Whole blood	400	Blood collection shelter	Individual	No	On collection facility	Without injury	VVR
BW0802	2020-03	Male	18	Repeat	Whole blood	400	Blood collection shelter	Individual	No	On collection facility	Without injury	VVR
BW0802	2020-03	Female	20	Repeat	Whole blood	400	Blood collection shelter	Individual	No	On collection facility	Without injury	VVR
BW0802	2020-03	Male	54	Repeat	Whole blood	400	Blood collection shelter	Individual	No	On collection facility	Without injury	VVR
BW0802	2020-03	Female	20	First time	Whole blood	300	Blood collection shelter	Individual	No	On collection facility	Without injury	VVR
BW0802	2020-03	Female	19	Repeat	Whole blood	400	Blood collection shelter	Individual	No	On collection facility	Without injury	VVR
BW0802	2020-03	Female	28	Repeat	Whole blood	300	Blood collection shelter	Individual	No	On collection facility	Without injury	VVR
BW0802	2020-03	Female	42	First time	Whole blood	300	Blood collection shelter	Individual	No	On collection facility	Without injury	VVR
BW0802	2020-03	Female	35	Repeat	Whole blood	400	Blood collection shelter	Individual	No	On collection facility	Without injury	VVR
BW0802	2020-03	Female	36	Repeat	Whole blood	300	Blood collection shelter	Individual	No	On collection facility	Without injury	VVR
BW0802	2020-03	Female	48	First time	Whole blood	400	Blood collection shelter	Individual	No	On collection facility	Without injury	VVR
BW0802	2020-03	Female	45	First time	Whole blood	400	Blood collection shelter	Individual	No	Outside collection facility	Without injury	VVR
BW0802	2020-03	Male	20	First time	Whole blood	300	Blood collection shelter	Individual	No	On collection facility	Without injury	VVR
BW0802	2020-03	Female	21	Repeat	Whole blood	300	Blood collection shelter	Individual	No	On collection facility	Without injury	VVR
BW0802	2020-03	Female	52	Repeat	Whole blood	200	Blood collection shelter	Individual	No	On collection facility	Without injury	VVR
BW0802	2020-03	Female	28	First time	Whole blood	400	Blood collection shelter	Individual	No	On collection facility	Without injury	VVR
BW0802	2020-03	Male	32	First time	Whole blood	300	Blood collection shelter	Individual	No	On collection facility	Without injury	VVR
BW0802	2020-03	Male	25	First time	Whole blood	400	Blood collection shelter	Individual	No	On collection facility	Without injury	VVR
BW0802	2020-03	Female	32	Repeat	Whole blood	400	Blood collection shelter	Individual	Yes	On collection facility	Without injury	VVR
BW0802	2020-03	Female	31	First time	Whole blood	400	Blood collection shelter	Individual	No	On collection facility	Without injury	VVR
BW0802	2020-03	Male	18	Repeat	Apheresis platelet	2U	Fixed site	Individual	No	On collection facility	Without injury	VVR
BW0802	2020-03	Male	21	First time	Whole blood	400	Blood collection shelter	Individual	No	On collection facility	Without injury	VVR
BW0802	2020-03	Male	26	Repeat	Whole blood	400	Blood collection shelter	Individual	No	On collection facility	Without injury	VVR
BN0201	2020-03	Male	19	Repeat	Whole blood	400	Blood collection vehicle	Social group	No	On collection facility	Without injury	VVR
BW0302	2020-03	Male	19	First time	Whole blood	300	Blood collection vehicle	Individual	No	On collection facility	Without injury	VVR
BE0101	2020-03	Female	20	First time	Whole blood	400	Blood collection shelter	Individual	No	On collection facility	Without injury	VVR
BE0101	2020-03	Female	19	Repeat	Whole blood	400	Blood collection shelter	Individual	Yes	On collection facility	Without injury	VVR
BE0101	2020-03	Male	18	First time	Apheresis platelet	2U	Fixed site	Individual	No	On collection facility	Without injury	VVR
BE0101	2020-03	Male	18	First time	Whole blood	200	Blood collection shelter	Individual	Yes	On collection facility	Without injury	VVR
BE0101	2020-03	Male	18	First time	Whole blood	400	Blood collection shelter	Individual	Yes	On collection facility	Without injury	VVR
BE0101	2020-03	Male	20	First time	Whole blood	400	Blood collection shelter	Individual	Yes	On collection facility	Without injury	VVR
BW0105	2020-03	Male	23	First time	Whole blood	400	Blood collection vehicle	Individual	No	On collection facility	Without injury	VVR
BW0102	2020-03	Male	31	First time	Whole blood	300	Blood collection vehicle	Individual	No	On collection facility	Without injury	VVR
BW0303	2020-03	Male	47	Repeat	Whole blood	300	Blood collection vehicle	Social group	No	On collection facility	Without injury	VVR
BW0303	2020-03	Female	21	Repeat	Whole blood	250	Blood collection vehicle	Individual	No	On collection facility	Without injury	VVR
BW0303	2020-03	Female	19	Repeat	Whole blood	200	Blood collection vehicle	Social group	No	On collection facility	Without injury	VVR
BW0303	2020-03	Female	18	First time	Whole blood	300	Blood collection shelter	Individual	No	On collection facility	Without injury	VVR
BW0303	2020-03	Male	21	First time	Whole blood	400	Blood collection shelter	Individual	No	On collection facility	Without injury	VVR
BW0303	2020-03	Female	20	First time	Whole blood	150	Blood collection vehicle	Individual	No	On collection facility	Without injury	VVR
BM0202	2020-02	Female	19	First time	Whole blood	400	Blood collection vehicle	Individual	No	On collection facility	Without injury	VVR
BM0202	2020-03	Male	54	First time	Whole blood	200	Blood collection shelter	Individual	No	On collection facility	Without injury	VVR
BM0202	2020-03	Male	37	First time	Whole blood	200	Blood collection shelter	Individual	No	On collection facility	Without injury	VVR
BM0404	2020-01	Female	22	First time	Whole blood	200	Blood collection shelter	Individual	No	On collection facility	Without injury	VVR
BM0404	2020-01	Male	20	Repeat	Whole blood	400	Blood collection shelter	Individual	No	On collection facility	Without injury	VVR
BM0404	2020-01	Male	19	First time	Whole blood	50	Blood collection shelter	Individual	No	On collection facility	Without injury	VVR
BM0404	2020-01	Male	39	First time	Whole blood	100	Blood collection vehicle	Social group	No	On collection facility	Without injury	VVR
BM0404	2020-01	Male	22	First time	Whole blood	250	Blood collection vehicle	Social group	No	On collection facility	Without injury	VVR
BE0104	2020-03	Male	19	First time	Whole blood	400	Fixed site	Social group	No	On collection facility	Without injury	VVR
BN0101	2020-03	Male	18	Repeat	Whole blood	200	Fixed site	Individual	No	On collection facility	Without injury	VVR
BN0101	2020-03	Male	18	First time	Whole blood	300	Fixed site	Individual	No	On collection facility	Without injury	VVR
BN0101	2020-03	Male	19	First time	Whole blood	300	Fixed site	Individual	No	On collection facility	Without injury	VVR
BN0101	2020-03	Male	18	First time	Whole blood	200	Fixed site	Individual	No	On collection facility	Without injury	VVR
BN0101	2020-03	Male	37	First time	Whole blood	400	Fixed site	Individual	Yes	On collection facility	Without injury	VVR
BW0106	2020-04	Female	33	First time	Whole blood	300	Blood collection shelter	Individual	Yes	On collection facility	Without injury	VVR
BN0102	2020-03	Female	20	First time	Whole blood	200	Blood collection vehicle	Individual	No	On collection facility	Without injury	Haematoma (Bruise)
BW0204	2020-01	Female	26	First time	Whole blood	400	Blood collection vehicle	Individual	No	On collection facility	Without injury	VVR
BW0204	2020-02	Male	31	First time	Whole blood	300	Blood collection vehicle	Individual	Yes	On collection facility	Without injury	VVR
BW0204	2020-03	Female	27	First time	Whole blood	300	Blood collection vehicle	Individual	No	On collection facility	Without injury	VVR
BW0204	2020-03	Female	25	First time	Whole blood	200	Blood collection vehicle	Social group	No	On collection facility	Without injury	VVR
BW0204	2020-03	Female	25	First time	Whole blood	200	Blood collection vehicle	Individual	No	On collection facility	Without injury	VVR
BW0204	2020-03	Female	19	First time	Whole blood	300	Blood collection vehicle	Individual	No	On collection facility	Without injury	VVR
BW0204	2020-03	Male	18	First time	Whole blood	300	Blood collection vehicle	Individual	No	On collection facility	Without injury	VVR
BW0204	2020-03	Female	19	First time	Whole blood	300	Blood collection vehicle	Individual	No	On collection facility	Without injury	VVR
BW0204	2020-03	Female	19	First time	Whole blood	400	Blood collection vehicle	Individual	No	On collection facility	Without injury	VVR
BW0204	2020-03	Male	18	First time	Whole blood	400	Blood collection vehicle	Individual	No	On collection facility	Without injury	VVR
BW0102	2020-04	Female	18	First time	Whole blood	300	Blood collection vehicle	Individual	No	On collection facility	Without injury	VVR
BW0208	2020-03	Female	18	First time	Whole blood	200	Blood collection shelter	Individual	No	On collection facility	Without injury	VVR
BM0101	2020-04	Male	18	First time	Whole blood	200	Blood collection vehicle	Social group	No	On collection facility	Without injury	VVR
BW0208	2020-03	Female	20	First time	Whole blood	200	Blood collection shelter	Individual	No	On collection facility	Without injury	VVR
BW0208	2020-03	Female	45	First time	Whole blood	250	Blood collection shelter	Individual	No	On collection facility	Without injury	VVR
BM0101	2020-04	Male	20	First time	Whole blood	300	Blood collection shelter	Individual	No	On collection facility	Without injury	VVR
BW0208	2020-03	Female	19	First time	Whole blood	160	Blood collection vehicle	Individual	No	On collection facility	Without injury	VVR
BW0201	2020-03	Female		First time	Whole blood	200	Blood collection shelter	Individual	No	On collection facility	Without injury	VVR
BW0201	2020-03	Male		First time	Whole blood	400	Blood collection shelter	Individual	No	On collection facility	Without injury	VVR
BW0201	2020-03	Male		First time	Whole blood	120	Blood collection vehicle	Individual	No	On collection facility	Without injury	VVR
BW0201	2020-03	Male		First time	Whole blood	340	Blood collection vehicle	Individual	No	On collection facility	Without injury	VVR
BW0201	2020-03	Male		First time	Whole blood	400	Blood collection shelter	Individual	No	On collection facility	Without injury	VVR
BW0201	2020-03	Female		First time	Whole blood	400	Blood collection shelter	Individual	No	On collection facility	Without injury	VVR
BW0201	2020-03	Male		Repeat	Whole blood	300	Blood collection shelter	Individual	No	On collection facility	Without injury	VVR
BW0201	2020-03	Female		First time	Whole blood	300	Blood collection shelter	Individual	No	On collection facility	Without injury	VVR
BW0201	2020-03	Male		First time	Whole blood	200	Blood collection vehicle	Social group	No	On collection facility	Without injury	VVR
BW0201	2020-03	Female		First time	Whole blood	200	Blood collection shelter	Individual	No	On collection facility	Without injury	VVR
BW0201	2020-03	Male		First time	Whole blood	200	Blood collection shelter	Individual	No	On collection facility	Without injury	VVR
BW0201	2020-03	Male		First time	Whole blood	300	Blood collection vehicle	Social group	No	On collection facility	Without injury	VVR
BW0201	2020-03	Female		First time	Whole blood	200	Blood collection vehicle	Individual	No	On collection facility	Without injury	VVR
BW0201	2020-03	Male		First time	Whole blood	400	Blood collection shelter	Individual	No	On collection facility	Without injury	VVR
BW0201	2020-03	Male		Repeat	Whole blood	300	Blood collection shelter	Individual	No	On collection facility	Without injury	VVR
BW0201	2020-03	Male		First time	Whole blood	340	Blood collection shelter	Individual	No	On collection facility	Without injury	VVR
BW0201	2020-03	Male		First time	Whole blood	300	Blood collection shelter	Individual	No	On collection facility	Without injury	VVR
BW0201	2020-03	Female		Repeat	Whole blood	200	Blood collection shelter	Individual	No	On collection facility	Without injury	VVR
BW0201	2020-03	Female		First time	Whole blood	200	Blood collection shelter	Individual	No	On collection facility	Without injury	VVR
BW0201	2020-03	Male		Repeat	Whole blood	200	Blood collection vehicle	Social group	No	On collection facility	Without injury	VVR
BW0201	2020-03	Female		First time	Whole blood	400	Blood collection shelter	Individual	No	On collection facility	Without injury	VVR
BW0201	2020-03	Female		Repeat	Whole blood	300	Blood collection vehicle	Individual	No	On collection facility	Without injury	VVR
BW0201	2020-03	Male		First time	Whole blood	120	Blood collection shelter	Individual	No	On collection facility	Without injury	VVR
BW0201	2020-03	Male		First time	Whole blood	200	Blood collection vehicle	Individual	No	On collection facility	Without injury	VVR
BW0201	2020-03	Male		First time	Whole blood	300	Blood collection shelter	Individual	No	On collection facility	Without injury	VVR
BW0201	2020-03	Male		First time	Whole blood	200	Blood collection shelter	Individual	No	On collection facility	Without injury	VVR
BW0201	2020-03	Female		First time	Whole blood	300	Blood collection shelter	Individual	No	On collection facility	Without injury	VVR
BW0201	2020-03	Female		First time	Whole blood	140	Blood collection shelter	Individual	No	On collection facility	Without injury	VVR
BW0201	2020-03	Male		First time	Whole blood	300	Blood collection shelter	Individual	No	On collection facility	Without injury	VVR
BW0201	2020-03	Female		First time	Whole blood	300	Blood collection shelter	Individual	No	On collection facility	Without injury	VVR
BW0201	2020-03	Female		Repeat	Whole blood	200	Blood collection shelter	Individual	No	On collection facility	Without injury	VVR
BW0201	2020-03	Male		First time	Whole blood	300	Fixed site	Individual	No	On collection facility	Without injury	VVR
BW0201	2020-03	Male		First time	Apheresis platelet	1U	Fixed site	Individual	No	On collection facility	Without injury	VVR
BW0201	2020-03	Male		First time	Whole blood	200	Blood collection shelter	Individual	No	On collection facility	Without injury	VVR
BW0201	2020-03	Female		First time	Whole blood	340	Blood collection vehicle	Individual	No	On collection facility	Without injury	VVR
BW0201	2020-03	Male		Repeat	Whole blood	200	Blood collection vehicle	Social group	No	On collection facility	Without injury	VVR
BW0201	2020-03	Male		Repeat	Whole blood	300	Blood collection vehicle	Social group	No	On collection facility	Without injury	VVR
BW0201	2020-03	Male		First time	Whole blood	124	Fixed site	Individual	No	On collection facility	Without injury	VVR
BW0201	2020-03	Female		First time	Whole blood	300	Blood collection shelter	Individual	No	On collection facility	Without injury	VVR
BW0201	2020-03	Male		First time	Whole blood	400	Blood collection vehicle	Individual	No	On collection facility	Without injury	VVR
BW0201	2020-03	Male		First time	Whole blood	300	Blood collection shelter	Individual	No	On collection facility	Without injury	VVR
BW0201	2020-03	Male		Repeat	Whole blood	300	Blood collection vehicle	Social group	No	On collection facility	Without injury	VVR
BW0201	2020-03	Male		First time	Whole blood	200	Blood collection vehicle	Social group	No	On collection facility	Without injury	VVR
BW0201	2020-03	Male		First time	Whole blood	300	Blood collection vehicle	Social group	No	On collection facility	Without injury	VVR
BW0201	2020-03	Female		First time	Whole blood	200	Blood collection vehicle	Individual	No	On collection facility	Without injury	VVR
BW0201	2020-03	Male		First time	Whole blood	400	Blood collection vehicle	Individual	No	On collection facility	Without injury	VVR
BW0201	2020-03	Female		First time	Whole blood	400	Blood collection shelter	Individual	No	On collection facility	Without injury	VVR
BW0201	2020-03	Female		Repeat	Whole blood	400	Blood collection shelter	Individual	No	On collection facility	Without injury	VVR
BW0201	2020-03	Female		First time	Whole blood	200	Blood collection vehicle	Individual	No	On collection facility	Without injury	VVR
BW0201	2020-03	Female		First time	Whole blood	100	Blood collection shelter	Individual	No	On collection facility	Without injury	VVR
BW0201	2020-03	Male		First time	Whole blood	400	Blood collection shelter	Individual	No	On collection facility	Without injury	VVR
BW0201	2020-03	Male		First time	Whole blood	300	Blood collection shelter	Individual	No	On collection facility	Without injury	VVR
BW0201	2020-03	Female		Repeat	Whole blood	400	Blood collection shelter	Individual	No	On collection facility	Without injury	VVR
BW0201	2020-03	Male		First time	Whole blood	300	Blood collection shelter	Individual	No	On collection facility	Without injury	VVR
BW0201	2020-03	Male		First time	Whole blood	200	Blood collection vehicle	Social group	No	On collection facility	Without injury	VVR
BW0201	2020-03	Male		First time	Whole blood	400	Blood collection shelter	Individual	No	On collection facility	Without injury	VVR
BW0201	2020-03	Male		First time	Whole blood	200	Blood collection shelter	Individual	No	On collection facility	Without injury	VVR
BW0201	2020-03	Male		First time	Whole blood	200	Blood collection vehicle	Social group	No	On collection facility	Without injury	VVR
BW0201	2020-03	Female		First time	Whole blood	140	Blood collection shelter	Individual	No	On collection facility	Without injury	VVR
BW0201	2020-03	Female		First time	Whole blood	200	Blood collection shelter	Individual	No	On collection facility	Without injury	VVR
BW0201	2020-03	Male		First time	Whole blood	200	Blood collection shelter	Individual	No	On collection facility	Without injury	VVR
BW0201	2020-03	Female		First time	Whole blood	300	Blood collection vehicle	Social group	No	On collection facility	Without injury	VVR
BW0201	2020-03	Female		Repeat	Whole blood	400	Blood collection shelter	Individual	No	On collection facility	Without injury	VVR
BW0201	2020-03	Male		Repeat	Whole blood	400	Blood collection vehicle	Social group	No	On collection facility	Without injury	VVR
BW0201	2020-03	Female		Repeat	Whole blood	400	Blood collection vehicle	Social group	No	On collection facility	Without injury	VVR
BW0201	2020-03	Female		First time	Whole blood	200	Blood collection vehicle	Social group	No	On collection facility	Without injury	VVR
BW0201	2020-03	Female		Repeat	Whole blood	200	Blood collection vehicle	Social group	No	On collection facility	Without injury	VVR
BW0201	2020-03	Female		Repeat	Whole blood	300	Blood collection vehicle	Individual	No	On collection facility	Without injury	VVR
BW0201	2020-03	Male		First time	Whole blood	300	Blood collection shelter	Individual	No	On collection facility	Without injury	VVR
BW0201	2020-03	Male		First time	Whole blood	400	Blood collection shelter	Individual	No	On collection facility	Without injury	VVR
BW0201	2020-03	Male		First time	Whole blood	400	Blood collection shelter	Individual	No	On collection facility	Without injury	VVR
BW0201	2020-03	Male		First time	Whole blood	300	Blood collection vehicle	Social group	No	On collection facility	Without injury	VVR
BW0201	2020-03	Male		First time	Whole blood	200	Blood collection vehicle	Social group	No	On collection facility	Without injury	VVR
BW0201	2020-03	Female		First time	Whole blood	200	Blood collection vehicle	Social group	No	On collection facility	Without injury	VVR
BW0201	2020-03	Female		First time	Whole blood	200	Fixed site	Individual	No	On collection facility	Without injury	VVR
BW0201	2020-03	Female		First time	Whole blood	320	Fixed site	Individual	No	On collection facility	Without injury	VVR
BW0201	2020-03	Male		Repeat	Apheresis platelet	1U	Fixed site	Individual	No	On collection facility	Without injury	VVR
BW0201	2020-03	Female		Repeat	Apheresis platelet	2U	Fixed site	Individual	No	On collection facility	Without injury	VVR
BW0201	2020-03	Male		First time	Whole blood	200	Blood collection shelter	Individual	No	On collection facility	Without injury	Haematoma (Bruise)
BW0201	2020-03	Male		Repeat	Whole blood	200	Blood collection shelter	Individual	No	On collection facility	Without injury	Haematoma (Bruise)
BW0201	2020-04	Female	18	First time	Whole blood	300	Blood collection shelter	Individual	No	Outside collection facility	With injury	VVR
BW0201	2020-03			First time	Whole blood		Blood collection vehicle	Social group	No	On collection facility	Without injury	VVR
BW0201	2020-03			Repeat	Whole blood		Blood collection vehicle	Social group	No	Outside collection facility	Without injury	VVR
BW0201	2020-03			Repeat	Whole blood		Blood collection vehicle	Individual	No	On collection facility	Without injury	VVR
BW0201	2020-03			Repeat	Whole blood		Blood collection vehicle	Individual	No	On collection facility	Without injury	VVR
BW0201	2020-03			Repeat	Whole blood		Blood collection vehicle	Individual	No	On collection facility	Without injury	VVR
BW0201	2020-03			First time	Whole blood		Blood collection vehicle	Individual	No	On collection facility	Without injury	VVR
BW0201	2020-03			Repeat	Whole blood		Blood collection vehicle	Individual	No	On collection facility	Without injury	VVR
BE0102	2020-03	Female		First time	Whole blood	400	Blood collection shelter	Social group	No	On collection facility	Without injury	VVR
BE0102	2020-03	Male		Repeat	Whole blood	400	Blood collection vehicle	Social group	No	Outside collection facility	Without injury	VVR
BE0102	2020-03	Male		First time	Whole blood	400	Blood collection vehicle	Social group	No	On collection facility	Without injury	VVR
BE0102	2020-03	Female		First time	Whole blood	400	Blood collection vehicle	Social group	No	On collection facility	Without injury	VVR
BE0102	2020-03	Male		First time	Whole blood	300	Blood collection vehicle	Social group	No	On collection facility	Without injury	VVR
BE0106	2020-03	Male		First time	Whole blood	400	Blood collection vehicle	Individual	No	On collection facility	Without injury	VVR
BE0106	2020-03	Male		First time	Whole blood	300	Blood collection vehicle	Social group	Yes	On collection facility	Without injury	VVR
BE0106	2020-03	Male		First time	Whole blood	300	Blood collection shelter	Social group	No	On collection facility	Without injury	VVR
BE0106	2020-03	Female		First time	Whole blood	210	Blood collection shelter	Social group	No	On collection facility	Without injury	VVR
BE0106	2020-03	Male		Repeat	Whole blood	400	Blood collection vehicle	Social group	No	On collection facility	Without injury	VVR
BE0106	2020-03	Male		First time	Whole blood	140	Blood collection vehicle	Social group	No	On collection facility	Without injury	VVR
BW0201	2020-04	Female	18	First time	Whole blood	200	Blood collection shelter	Individual	No	On collection facility	Without injury	VVR
BW0402	2020-03	Male		First time	Whole blood	400	Blood collection vehicle	Individual	No	On collection facility	Without injury	VVR
BW0402	2020-03	Male		Repeat	Whole blood	400	Blood collection shelter	Individual	No	On collection facility	Without injury	VVR
BW0402	2020-03	Male		First time	Whole blood	400	Blood collection vehicle	Individual	No	On collection facility	Without injury	VVR
BW0402	2020-03	Female		First time	Whole blood	200	Blood collection vehicle	Individual	No	On collection facility	Without injury	VVR
BW0402	2020-03	Male		Repeat	Whole blood	400	Blood collection vehicle	Individual	No	On collection facility	Without injury	Haematoma (Bruise)
BW0402	2020-03	Female		Repeat	Whole blood	300	Blood collection vehicle	Individual	No	On collection facility	Without injury	VVR
BW0402	2020-03	Female		First time	Whole blood	50	Blood collection shelter	Individual	No	On collection facility	Without injury	VVR
BW0402	2020-03	Male		First time	Whole blood	300	Blood collection vehicle	Individual	No	On collection facility	Without injury	Haematoma (Bruise)
BW0402	2020-03	Female		First time	Whole blood	15	Blood collection shelter	Individual	No	On collection facility	Without injury	VVR
BW0402	2020-03	Female		First time	Whole blood	200	Blood collection vehicle	Individual	No	On collection facility	Without injury	VVR
BW0402	2020-03	Male		Repeat	Whole blood	400	Blood collection vehicle	Individual	No	On collection facility	Without injury	VVR
BM0301	2020-03	Male		First time	Apheresis platelet	1U	Fixed site	Individual	Yes	On collection facility	Without injury	VVR
BM0301	2020-03	Female		First time	Apheresis platelet	1U	Fixed site	Individual	No	On collection facility	Without injury	Citrate reaction
BM0301	2020-03	Female		Repeat	Apheresis platelet	1U	Fixed site	Individual	No	On collection facility	Without injury	Citrate reaction
BW0215	2020-03	Male		First time	Whole blood	400	Blood collection vehicle	Individual	No	On collection facility	Without injury	VVR
BW0215	2020-03	Female		Repeat	Whole blood	200	Blood collection vehicle	Individual	No	On collection facility	Without injury	VVR
BW0215	2020-03	Female		First time	Whole blood	300	Blood collection vehicle	Individual	No	On collection facility	Without injury	VVR
BW0215	2020-03	Female		First time	Whole blood	200	Blood collection vehicle	Social group	No	On collection facility	Without injury	VVR
BW0215	2020-03	Male		First time	Whole blood	200	Blood collection vehicle	Social group	No	On collection facility	Without injury	VVR
BW0215	2020-03	Male		First time	Whole blood	50	Blood collection vehicle	Social group	No	On collection facility	Without injury	VVR
BW0215	2020-03	Female		First time	Whole blood	200	Blood collection vehicle	Social group	No	On collection facility	Without injury	VVR
BW0215	2020-03	Male		Repeat	Whole blood	200	Blood collection vehicle	Social group	No	On collection facility	Without injury	VVR
BW0215	2020-03	Female		First time	Whole blood	200	Blood collection vehicle	Social group	No	On collection facility	Without injury	VVR
BW0215	2020-03	Male		First time	Whole blood	400	Blood collection vehicle	Social group	No	On collection facility	Without injury	VVR
BW0215	2020-03	Female		First time	Whole blood	400	Blood collection vehicle	Individual	No	Outside collection facility	Without injury	VVR
BW0215	2020-03	Male		Repeat	Whole blood	400	Blood collection vehicle	Social group	No	On collection facility	Without injury	VVR
BW0215	2020-03	Male		First time	Whole blood	400	Blood collection vehicle	Social group	No	On collection facility	Without injury	VVR
BW0215	2020-03	Female		First time	Whole blood	200	Blood collection vehicle	Social group	No	On collection facility	Without injury	VVR
BW0215	2020-03	Male		Repeat	Whole blood	400	Blood collection vehicle	Individual	No	On collection facility	Without injury	VVR
BW0201	2020-04	Female	18	First time	Whole blood	200	Blood collection vehicle	Individual	No	On collection facility	Without injury	VVR
BM0402	2020-04	Female	18	First time	Whole blood	200	Blood collection vehicle	Social group	No	On collection facility	Without injury	VVR
BE0106	2020-04	Male	19	First time	Whole blood	400	Blood collection vehicle	Individual	No	On collection facility	Without injury	VVR
BW0206	2020-04	Female	19	First time	Whole blood	200	Blood collection vehicle	Individual	Yes	On collection facility	Without injury	VVR
BW0501	2020-04	Male	19	First time	Whole blood	200	Blood collection vehicle	Individual	No	On collection facility	Without injury	VVR
BE0502	2020-04	Female	19	First time	Whole blood	300	Blood collection vehicle	Social group	No	On collection facility	Without injury	VVR
BM0404	2020-04	Male	19	Repeat	Whole blood	150	Blood collection shelter	Individual	No	On collection facility	Without injury	VVR
BE0503	2020-04	Female	19	First time	Whole blood	300	Blood collection shelter	Individual	No	On collection facility	Without injury	VVR
BW0402	2020-04	Female	19	First time	Whole blood	300	Blood collection vehicle	Individual	No	On collection facility	Without injury	VVR
BW0802	2020-04	Female	19	Repeat	Apheresis platelet	1U	Blood collection shelter	Individual	Yes	On collection facility	Without injury	VVR
BW0802	2020-04	Male	19	Repeat	Whole blood	400	Blood collection shelter	Individual	Yes	On collection facility	Without injury	VVR
BE0202	2020-04	Female	19	First time	Whole blood	200	Others	Social group	No	On collection facility	Without injury	VVR
BM0101	2020-04	Female	19	First time	Whole blood	400	Blood collection shelter	Individual	No	On collection facility	Without injury	VVR
BM0101	2020-04	Male	19	Repeat	Whole blood	300	Blood collection shelter	Individual	No	On collection facility	Without injury	VVR
BM0101	2020-04	Male	19	Repeat	Whole blood	300	Blood collection vehicle	Individual	Yes	On collection facility	Without injury	VVR
BE0102	2020-04	Female	19	First time	Whole blood	200	Blood collection shelter	Individual	No	On collection facility	Without injury	VVR
BW0106	2020-04	Female	19	First time	Whole blood	250	Blood collection shelter	Individual	No	On collection facility	Without injury	VVR
BW0201	2020-04	Male	19	First time	Whole blood	300	Blood collection vehicle	Individual	No	On collection facility	Without injury	VVR
BW0201	2020-04	Female	19	First time	Whole blood	300	Blood collection vehicle	Individual	No	On collection facility	Without injury	VVR
BW0201	2020-04	Female	19	First time	Whole blood	100	Blood collection shelter	Individual	No	On collection facility	Without injury	VVR
BW0201	2020-04	Female	19	First time	Whole blood	400	Blood collection vehicle	Individual	No	On collection facility	Without injury	VVR
BW0201	2020-04	Female	19	First time	Whole blood	300	Blood collection shelter	Individual	No	On collection facility	Without injury	VVR
BW0201	2020-04	Female	19	Repeat	Whole blood	300	Blood collection vehicle	Individual	No	On collection facility	Without injury	VVR
BW0201	2020-04	Female	19	First time	Whole blood	200	Blood collection vehicle	Individual	No	On collection facility	Without injury	VVR
BW0201	2020-04	Female	19	Repeat	Whole blood	400	Blood collection shelter	Individual	No	On collection facility	Without injury	VVR
BE0402	2020-04	Female	20	First time	Whole blood	400	Blood collection shelter	Individual	No	On collection facility	Without injury	VVR
BW0204	2020-04	Female	20	Repeat	Whole blood	400	Blood collection vehicle	Individual	No	On collection facility	Without injury	VVR
BM0404	2020-04	Female	20	Repeat	Whole blood	300	Blood collection shelter	Individual	No	On collection facility	Without injury	VVR
BE0502	2020-04	Male	20	Repeat	Whole blood	300	Blood collection shelter	Individual	No	On collection facility	Without injury	VVR
BE0101	2020-04	Female	20	Repeat	Whole blood	400	Blood collection shelter	Individual	Yes	On collection facility	Without injury	VVR
BM0502	2020-04	Female	20	Repeat	Whole blood	300	Blood collection vehicle	Individual	Yes	On collection facility	Without injury	VVR
BW0402	2020-04	Female	20	First time	Whole blood	300	Blood collection shelter	Individual	No	On collection facility	Without injury	VVR
BW0802	2020-04	Female	20	First time	Whole blood	200	Blood collection shelter	Individual	No	On collection facility	Without injury	VVR
BW0802	2020-04	Female	20	Repeat	Whole blood	400	Blood collection shelter	Individual	No	On collection facility	Without injury	VVR
BW0802	2020-04	Male	20	First time	Whole blood	300	Blood collection shelter	Individual	No	On collection facility	Without injury	VVR
BE0202	2020-04	Female	20	First time	Whole blood	200	Others	Social group	No	On collection facility	Without injury	VVR
BM0101	2020-04	Female	20	First time	Whole blood	400	Blood collection vehicle	Social group	No	On collection facility	Without injury	VVR
BM0101	2020-04	Male	20	First time	Whole blood	90	Blood collection vehicle	Individual	No	Outside collection facility	Without injury	VVR
BM0101	2020-04	Female	20	First time	Whole blood	200	Blood collection vehicle	Social group	No	On collection facility	Without injury	VVR
BM0101	2020-04	Female	20	First time	Whole blood	400	Blood collection vehicle	Individual	No	On collection facility	Without injury	VVR
BM0101	2020-04	Male	20	First time	Whole blood	400	Blood collection shelter	Individual	No	On collection facility	Without injury	VVR
BM0101	2020-04	Female	20	First time	Whole blood	300	Blood collection vehicle	Social group	No	On collection facility	Without injury	VVR
BW0208	2020-04	Male	20	First time	Whole blood	200	Blood collection shelter	Individual	No	On collection facility	Without injury	VVR
BW0201	2020-04	Male	20	First time	Whole blood	400	Blood collection shelter	Individual	No	On collection facility	Without injury	VVR
BW0201	2020-04	Male	20	First time	Whole blood	300	Blood collection shelter	Individual	No	On collection facility	Without injury	VVR
BW0201	2020-04	Female	20	Repeat	Whole blood	200	Blood collection vehicle	Social group	No	On collection facility	Without injury	VVR
BW0201	2020-04	Female	20	First time	Whole blood	200	Blood collection shelter	Individual	No	On collection facility	Without injury	VVR
BW0201	2020-04	Female	20	First time	Whole blood	200	Blood collection shelter	Individual	No	On collection facility	Without injury	VVR
BW0201	2020-04	Male	20	Repeat	Whole blood	400	Blood collection shelter	Individual	No	On collection facility	Without injury	VVR
BW0206	2020-04	Female	21	First time	Whole blood	230	Blood collection vehicle	Individual	No	On collection facility	Without injury	VVR
BW0303	2020-04	Female	21	Repeat	Whole blood	300	Blood collection shelter	Individual	Yes	On collection facility	Without injury	VVR
BE0502	2020-04	Female	21	First time	Whole blood	200	Blood collection vehicle	Individual	No	Outside collection facility	Without injury	VVR
BE0502	2020-04	Female	21	First time	Whole blood	200	Blood collection vehicle	Individual	No	On collection facility	Without injury	VVR
BW0204	2020-04	Female	21	First time	Whole blood	20	Blood collection vehicle	Individual	No	On collection facility	Without injury	VVR
BE0502	2020-04	Female	21	First time	Whole blood	200	Blood collection vehicle	Individual	No	On collection facility	Without injury	VVR
BM0502	2020-04	Female	21	Repeat	Whole blood	300	Blood collection vehicle	Individual	No	On collection facility	Without injury	VVR
BW0402	2020-04	Male	21	Repeat	Whole blood	200	Blood collection vehicle	Individual	No	On collection facility	Without injury	VVR
BW0802	2020-04	Male	21	First time	Whole blood	300	Blood collection vehicle	Social group	No	On collection facility	Without injury	VVR
BE0202	2020-04	Female	21	First time	Whole blood	200	Others	Social group	No	On collection facility	Without injury	VVR
BM0101	2020-04	Male	21	First time	Whole blood	400	Blood collection vehicle	Social group	No	On collection facility	Without injury	VVR
BM0101	2020-04	Male	21	First time	Whole blood	120	Blood collection vehicle	Individual	No	On collection facility	Without injury	VVR
BM0101	2020-04	Female	21	First time	Whole blood	400	Blood collection vehicle	Individual	No	On collection facility	Without injury	VVR
BM0101	2020-04	Male	21	First time	Whole blood	120	Blood collection vehicle	Social group	No	On collection facility	Without injury	VVR
BM0101	2020-04	Male	21	First time	Whole blood	200	Blood collection shelter	Individual	No	On collection facility	Without injury	VVR
BM0101	2020-04	Male	21	Repeat	Whole blood	60	Blood collection vehicle	Individual	No	On collection facility	Without injury	VVR
BM0101	2020-04	Female	21	Repeat	Whole blood	300	Blood collection shelter	Individual	No	On collection facility	Without injury	VVR
BM0101	2020-04	Male	21	Repeat	Whole blood	400	Blood collection vehicle	Social group	No	On collection facility	Without injury	VVR
BW0201	2020-04	Male	21	First time	Whole blood	140	Blood collection vehicle	Individual	No	On collection facility	Without injury	VVR
BW0201	2020-04	Male	21	First time	Whole blood	300	Blood collection shelter	Individual	No	On collection facility	Without injury	VVR
BW0201	2020-04	Female	21	First time	Whole blood	300	Blood collection vehicle	Social group	No	On collection facility	With injury	VVR
BW0201	2020-04	Female	21	First time	Whole blood	200	Blood collection vehicle	Individual	No	On collection facility	Without injury	VVR
BW0201	2020-04	Male	21	First time	Whole blood	200	Blood collection vehicle	Social group	No	On collection facility	Without injury	VVR
BW0201	2020-04	Female	21	First time	Whole blood	140	Blood collection vehicle	Individual	No	On collection facility	Without injury	VVR
BW0201	2020-04	Female	21	Repeat	Whole blood	300	Blood collection shelter	Individual	No	On collection facility	Without injury	VVR
BW0201	2020-04	Female	21	Repeat	Whole blood	200	Blood collection vehicle	Individual	No	On collection facility	Without injury	VVR
BW0204	2020-04	Female	22	First time	Whole blood	200	Blood collection vehicle	Individual	Yes	Outside collection facility	With injury	VVR
BW0204	2020-04	Female	22	First time	Whole blood	140	Blood collection vehicle	Individual	Yes	On collection facility	Without injury	VVR
BW0106	2020-04	Female	22	First time	Whole blood	250	Blood collection shelter	Individual	No	On collection facility	Without injury	VVR
BM0502	2020-04	Female	22	First time	Whole blood	200	Blood collection vehicle	Individual	No	On collection facility	Without injury	VVR
BM0502	2020-04	Male	22	First time	Whole blood	100	Blood collection vehicle	Individual	No	On collection facility	Without injury	VVR
BW0402	2020-04	Male	22	First time	Whole blood	400	Blood collection vehicle	Individual	No	On collection facility	Without injury	VVR
BM0101	2020-04	Female	22	First time	Whole blood	200	Blood collection vehicle	Social group	No	On collection facility	Without injury	VVR
BM0101	2020-04	Female	22	Repeat	Whole blood	300	Blood collection vehicle	Social group	No	On collection facility	Without injury	VVR
BM0101	2020-04	Male	22	First time	Whole blood	200	Blood collection vehicle	Social group	No	On collection facility	Without injury	VVR
BM0101	2020-04	Male	22	First time	Whole blood	100	Blood collection vehicle	Individual	No	Outside collection facility	Without injury	VVR
BM0101	2020-04	Male	22	First time	Whole blood	140	Blood collection vehicle	Individual	No	On collection facility	Without injury	VVR
BM0101	2020-04	Male	22	First time	Whole blood	400	Blood collection vehicle	Individual	Yes	On collection facility	Without injury	VVR
BM0101	2020-04	Female	22	Repeat	Whole blood	240	Blood collection shelter	Individual	No	On collection facility	Without injury	VVR
BM0101	2020-04	Male	22	First time	Whole blood	300	Blood collection vehicle	Individual	No	On collection facility	Without injury	VVR
BE0102	2020-04	Female	22	First time	Whole blood	400	Blood collection shelter	Individual	No	On collection facility	Without injury	VVR
BW0106	2020-04	Female	22	Repeat	Whole blood	200	Blood collection shelter	Individual	No	On collection facility	Without injury	VVR
BW0201	2020-04	Male	22	First time	Whole blood	200	Blood collection vehicle	Social group	No	On collection facility	Without injury	VVR
BW0201	2020-04	Female	22	First time	Whole blood	200	Blood collection shelter	Individual	No	On collection facility	Without injury	VVR
BW0201	2020-04	Male	22	First time	Whole blood	400	Blood collection shelter	Individual	No	On collection facility	Without injury	VVR
BW0201	2020-04	Female	22	First time	Whole blood	400	Blood collection shelter	Individual	No	On collection facility	Without injury	VVR
BW0201	2020-04	Female	22	Repeat	Whole blood	400	Blood collection vehicle	Individual	No	On collection facility	Without injury	VVR
BW0201	2020-04	Female	22	First time	Whole blood	200	Blood collection vehicle	Individual	No	On collection facility	Without injury	VVR
BW0201	2020-04	Female	22	First time	Apheresis platelet	2U	Fixed site	Individual	No	On collection facility	Without injury	Citrate reaction
BW0201	2020-04	Female	22	First time	Whole blood	168	Blood collection vehicle	Individual	No	On collection facility	Without injury	VVR
BW0206	2020-04	Male	23	First time	Whole blood	260	Blood collection vehicle	Individual	No	On collection facility	Without injury	VVR
BW0501	2020-04	Male	23	First time	Whole blood	200	Blood collection shelter	Individual	No	On collection facility	Without injury	VVR
BE0502	2020-04	Female	23	First time	Whole blood	300	Fixed site	Individual	No	On collection facility	Without injury	VVR
BE0502	2020-04	Male	23	First time	Whole blood	300	Blood collection vehicle	Social group	No	On collection facility	Without injury	VVR
BE0502	2020-04	Female	23	First time	Whole blood	200	Blood collection vehicle	Individual	No	On collection facility	Without injury	VVR
BE0302	2020-04	Male	23	Repeat	Apheresis platelet	0.5U	Fixed site	Individual	No	On collection facility	Without injury	VVR
BE0502	2020-04	Male	23	First time	Whole blood	0	Fixed site	Individual	No	On collection facility	Without injury	VVR
BM0404	2020-04	Female	23	First time	Whole blood	200	Blood collection shelter	Individual	No	On collection facility	Without injury	VVR
BE0502	2020-04	Female	23	Repeat	Whole blood	200	Blood collection vehicle	Social group	No	On collection facility	Without injury	VVR
BE0503	2020-04	Female	23	First time	Whole blood	300	Blood collection vehicle	Individual	No	On collection facility	Without injury	VVR
BW0802	2020-04	Male	23	First time	Whole blood	300	Blood collection vehicle	Individual	No	On collection facility	Without injury	VVR
BW0802	2020-04	Female	23	First time	Whole blood	200	Blood collection shelter	Individual	No	On collection facility	Without injury	VVR
BW0802	2020-04	Male	23	First time	Whole blood	300	Blood collection vehicle	Individual	No	On collection facility	Without injury	VVR
BW0802	2020-04	Female	23	First time	Whole blood	300	Blood collection shelter	Individual	No	On collection facility	Without injury	VVR
BE0202	2020-04	Male	23	First time	Whole blood	100	Blood collection vehicle	Social group	Yes	On collection facility	Without injury	VVR
BM0101	2020-04	Male	23	First time	Whole blood	200	Blood collection vehicle	Social group	No	On collection facility	Without injury	VVR
BM0101	2020-04	Female	23	Repeat	Whole blood	220	Blood collection vehicle	Social group	No	On collection facility	Without injury	VVR
BM0101	2020-04	Male	23	First time	Whole blood	200	Blood collection vehicle	Social group	No	On collection facility	Without injury	VVR
BM0101	2020-04	Male	23	First time	Whole blood	230	Blood collection vehicle	Social group	No	On collection facility	Without injury	VVR
BM0101	2020-04	Male	23	First time	Whole blood	310	Blood collection vehicle	Individual	No	On collection facility	Without injury	VVR
BM0101	2020-04	Male	23	First time	Whole blood	310	Blood collection vehicle	Individual	No	On collection facility	Without injury	VVR
BM0101	2020-04	Male	23	First time	Whole blood	300	Blood collection vehicle	Social group	No	On collection facility	Without injury	VVR
BM0101	2020-04	Male	23	Repeat	Whole blood	220	Blood collection vehicle	Social group	No	On collection facility	Without injury	VVR
BM0101	2020-04	Female	23	First time	Whole blood	210	Blood collection vehicle	Social group	No	On collection facility	Without injury	VVR
BM0304	2020-04	Female	23	Repeat	Whole blood	400	Blood collection shelter	Individual	Yes	On collection facility	Without injury	VVR
BW0201	2020-04	Female	23	First time	Whole blood	200	Blood collection shelter	Individual	No	On collection facility	Without injury	VVR
BW0201	2020-04	Female	23	First time	Whole blood	300	Blood collection shelter	Individual	No	On collection facility	Without injury	VVR
BW0201	2020-04	Male	23	First time	Whole blood	400	Blood collection vehicle	Individual	No	On collection facility	Without injury	VVR
BW0201	2020-04	Female	23	Repeat	Whole blood	300	Blood collection shelter	Individual	No	On collection facility	Without injury	VVR
BW0201	2020-04	Female	23	First time	Whole blood	400	Blood collection shelter	Individual	No	On collection facility	Without injury	VVR
BW0201	2020-04	Male	23	First time	Whole blood	200	Blood collection shelter	Individual	No	On collection facility	Without injury	VVR
BW0201	2020-04	Male	23	Repeat	Whole blood	200	Blood collection vehicle	Social group	No	On collection facility	Without injury	VVR
BW0201	2020-04	Female	23	Repeat	Whole blood	200	Blood collection vehicle	Social group	No	On collection facility	Without injury	VVR
BW0201	2020-04	Male	23	First time	Whole blood	400	Blood collection shelter	Individual	No	On collection facility	Without injury	VVR
BW0201	2020-04	Male	23	First time	Whole blood	200	Blood collection shelter	Individual	No	On collection facility	Without injury	VVR
BW0201	2020-04	Male	23	First time	Whole blood	358	Blood collection vehicle	Individual	Yes	On collection facility	Without injury	VVR
BW0206	2020-04	Female	24	Repeat	Whole blood	200	Others	Individual	No	On collection facility	Without injury	VVR
BW0206	2020-04	Male	24	First time	Whole blood	0	Blood collection vehicle	Individual	Yes	On collection facility	Without injury	VVR
BE0502	2020-04	Female	24	First time	Whole blood	300	Blood collection shelter	Individual	No	On collection facility	Without injury	VVR
BE0502	2020-04	Female	24	First time	Whole blood	0	Blood collection shelter	Individual	Yes	On collection facility	Without injury	VVR
BW0105	2020-04	Male	24	First time	Whole blood	200	Blood collection vehicle	Social group	No	On collection facility	Without injury	VVR
BE0503	2020-04	Female	24	First time	Whole blood	400	Blood collection vehicle	Individual	No	On collection facility	Without injury	VVR
BE0503	2020-04	Female	24	First time	Whole blood	300	Blood collection vehicle	Individual	No	On collection facility	Without injury	VVR
BM0502	2020-04	Male	24	First time	Whole blood	400	Blood collection vehicle	Individual	No	On collection facility	Without injury	VVR
BM0502	2020-04	Male	24	First time	Whole blood	200	Blood collection vehicle	Individual	No	On collection facility	Without injury	VVR
BM0502	2020-04	Male	24	First time	Whole blood	150	Blood collection vehicle	Individual	Yes	On collection facility	Without injury	VVR
BW0213	2020-05	Male	39	Repeat	Whole blood	300	Blood collection vehicle	Individual	No	On collection facility	Without injury	VVR
BW0402	2020-04	Male	24	First time	Whole blood	400	Blood collection shelter	Individual	No	On collection facility	Without injury	VVR
BW0802	2020-04	Male	24	First time	Whole blood	400	Blood collection shelter	Individual	Yes	On collection facility	Without injury	VVR
BW0802	2020-04	Male	24	First time	Whole blood	400	Blood collection shelter	Individual	No	On collection facility	Without injury	VVR
BE0202	2020-04	Male	24	Repeat	Whole blood	100	Others	Social group	No	On collection facility	Without injury	VVR
BM0101	2020-04	Male	24	First time	Whole blood	200	Blood collection vehicle	Social group	No	On collection facility	Without injury	VVR
BM0101	2020-04	Female	24	First time	Whole blood	200	Blood collection vehicle	Social group	No	On collection facility	Without injury	VVR
BM0101	2020-04	Male	24	Repeat	Whole blood	300	Blood collection vehicle	Social group	No	On collection facility	Without injury	VVR
BM0101	2020-04	Male	24	First time	Whole blood	160	Blood collection vehicle	Social group	No	On collection facility	Without injury	VVR
BM0101	2020-04	Male	24	First time	Whole blood	220	Blood collection vehicle	Social group	No	On collection facility	Without injury	VVR
BM0101	2020-04	Male	24	First time	Whole blood	140	Blood collection vehicle	Individual	No	On collection facility	Without injury	VVR
BM0101	2020-04	Female	24	First time	Whole blood	300	Blood collection vehicle	Individual	No	On collection facility	Without injury	VVR
BM0101	2020-04	Male	24	First time	Whole blood	400	Blood collection shelter	Individual	No	On collection facility	Without injury	VVR
BM0101	2020-04	Male	24	Repeat	Whole blood	400	Blood collection shelter	Individual	No	On collection facility	Without injury	VVR
BM0101	2020-04	Male	24	First time	Whole blood	200	Blood collection vehicle	Individual	No	On collection facility	Without injury	VVR
BM0101	2020-04	Female	24	Repeat	Whole blood	240	Blood collection shelter	Individual	No	On collection facility	Without injury	VVR
BM0101	2020-04	Male	24	Repeat	Whole blood	90	Blood collection vehicle	Individual	No	On collection facility	Without injury	VVR
BM0101	2020-04	Male	24	First time	Whole blood	150	Blood collection vehicle	Social group	No	On collection facility	Without injury	VVR
BM0101	2020-04	Male	24	First time	Whole blood	120	Blood collection vehicle	Social group	No	On collection facility	Without injury	VVR
BM0101	2020-04	Female	24	First time	Whole blood	300	Blood collection shelter	Individual	No	On collection facility	Without injury	VVR
BM0101	2020-04	Male	24	First time	Whole blood	300	Blood collection vehicle	Social group	No	On collection facility	Without injury	VVR
BM0101	2020-04	Male	24	First time	Whole blood	240	Blood collection vehicle	Social group	No	On collection facility	Without injury	VVR
BE0102	2020-04	Male	24	First time	Whole blood	200	Blood collection vehicle	Social group	No	On collection facility	Without injury	VVR
BW0201	2020-04	Female	24	First time	Whole blood	400	Blood collection shelter	Individual	No	On collection facility	Without injury	VVR
BW0201	2020-04	Male	24	First time	Whole blood	300	Blood collection vehicle	Social group	No	On collection facility	Without injury	VVR
BW0201	2020-04	Female	24	First time	Whole blood	160	Blood collection vehicle	Social group	No	On collection facility	Without injury	VVR
BW0201	2020-04	Female	24	Repeat	Whole blood	300	Blood collection shelter	Individual	No	On collection facility	Without injury	VVR
BW0206	2020-04	Female	25	First time	Whole blood	370	Blood collection vehicle	Individual	No	On collection facility	Without injury	VVR
BE0502	2020-04	Male	25	First time	Whole blood	300	Blood collection vehicle	Individual	No	On collection facility	Without injury	VVR
BE0502	2020-04	Male	25	First time	Whole blood	400	Blood collection shelter	Individual	No	On collection facility	Without injury	VVR
BE0502	2020-04	Female	25	First time	Whole blood	200	Blood collection vehicle	Individual	No	On collection facility	Without injury	VVR
BN0102	2020-04	Female	25	Repeat	Whole blood	130	Blood collection vehicle	Individual	No	On collection facility	Without injury	VVR
BE0503	2020-04	Female	25	First time	Whole blood	400	Blood collection shelter	Individual	No	On collection facility	Without injury	VVR
BW0402	2020-04	Female	25	Repeat	Whole blood	200	Blood collection shelter	Individual	No	On collection facility	Without injury	VVR
BW0802	2020-04	Male	25	First time	Whole blood	400	Blood collection shelter	Individual	No	On collection facility	Without injury	VVR
BW0802	2020-04	Female	25	Repeat	Whole blood	400	Blood collection vehicle	Social group	No	On collection facility	Without injury	VVR
BM0101	2020-04	Male	25	First time	Whole blood	140	Blood collection vehicle	Social group	No	On collection facility	Without injury	VVR
BM0101	2020-04	Female	25	First time	Whole blood	200	Blood collection shelter	Individual	No	On collection facility	Without injury	VVR
BM0101	2020-04	Male	25	First time	Whole blood	400	Blood collection vehicle	Social group	No	On collection facility	Without injury	VVR
BM0101	2020-04	Male	25	First time	Whole blood	310	Blood collection vehicle	Social group	No	On collection facility	Without injury	VVR
BM0101	2020-04	Female	25	First time	Whole blood	300	Blood collection vehicle	Individual	No	On collection facility	Without injury	VVR
BM0101	2020-04	Male	25	First time	Whole blood	400	Blood collection vehicle	Individual	No	On collection facility	Without injury	VVR
BM0101	2020-04	Male	25	First time	Whole blood	40	Blood collection vehicle	Individual	No	On collection facility	Without injury	VVR
BM0101	2020-04	Male	25	First time	Whole blood	290	Blood collection vehicle	Individual	No	On collection facility	Without injury	VVR
BM0101	2020-04	Male	25	First time	Apheresis platelet	1U	Blood collection shelter	Individual	No	On collection facility	Without injury	VVR
BW0201	2020-04	Female	25	First time	Whole blood	200	Blood collection vehicle	Social group	No	On collection facility	Without injury	VVR
BW0201	2020-04	Male	25	Repeat	Whole blood	200	Blood collection shelter	Individual	No	On collection facility	Without injury	VVR
BW0201	2020-04	Female	25	First time	Whole blood	200	Blood collection vehicle	Individual	No	On collection facility	Without injury	VVR
BW0201	2020-04	Male	25	First time	Whole blood	400	Blood collection vehicle	Individual	No	On collection facility	Without injury	VVR
BW0201	2020-04	Female	25	First time	Whole blood	200	Blood collection shelter	Individual	No	On collection facility	Without injury	VVR
BW0201	2020-04	Male	25	First time	Whole blood	140	Blood collection vehicle	Social group	No	On collection facility	Without injury	VVR
BW0201	2020-04	Female	25	Repeat	Whole blood	200	Blood collection vehicle	Social group	No	On collection facility	Without injury	VVR
BW0201	2020-04	Female	25	Repeat	Whole blood	270	Blood collection vehicle	Individual	No	On collection facility	Without injury	VVR
BW0201	2020-04	Male	25	Repeat	Whole blood	400	Blood collection vehicle	Individual	No	On collection facility	Without injury	VVR
BW0206	2020-04	Male	26	Repeat	Whole blood	270	Blood collection vehicle	Individual	No	On collection facility	Without injury	VVR
BE0502	2020-04	Female	26	Repeat	Whole blood	200	Blood collection vehicle	Social group	No	On collection facility	Without injury	VVR
BM0502	2020-04	Female	26	First time	Whole blood	300	Blood collection vehicle	Individual	No	On collection facility	Without injury	VVR
BM0502	2020-04	Male	26	First time	Whole blood	120	Blood collection vehicle	Individual	No	On collection facility	Without injury	VVR
BW0402	2020-04	Male	26	First time	Whole blood	300	Blood collection vehicle	Individual	No	On collection facility	Without injury	VVR
BW0802	2020-04	Male	26	First time	Whole blood	300	Blood collection vehicle	Social group	No	On collection facility	Without injury	VVR
BE0202	2020-04	Female	26	First time	Whole blood	200	Blood collection vehicle	Social group	No	On collection facility	Without injury	VVR
BM0101	2020-04	Female	26	First time	Whole blood	100	Blood collection vehicle	Social group	No	On collection facility	Without injury	VVR
BM0101	2020-04	Male	26	First time	Whole blood	280	Blood collection vehicle	Social group	No	On collection facility	Without injury	VVR
BM0101	2020-04	Male	26	Repeat	Whole blood	130	Blood collection vehicle	Social group	No	On collection facility	Without injury	VVR
BM0101	2020-04	Male	26	First time	Whole blood	290	Blood collection vehicle	Social group	No	On collection facility	Without injury	VVR
BM0101	2020-04	Male	26	First time	Whole blood	400	Blood collection vehicle	Social group	No	On collection facility	Without injury	VVR
BM0101	2020-04	Female	26	First time	Whole blood	40	Blood collection vehicle	Social group	No	On collection facility	Without injury	VVR
BM0101	2020-04	Male	26	First time	Whole blood	300	Blood collection vehicle	Individual	No	On collection facility	Without injury	VVR
BM0101	2020-04	Female	26	Repeat	Whole blood	220	Blood collection vehicle	Social group	No	On collection facility	Without injury	VVR
BM0101	2020-04	Male	26	First time	Whole blood	10	Blood collection vehicle	Social group	No	On collection facility	Without injury	VVR
BM0102	2020-04	Male	26	Repeat	Whole blood	170	Blood collection vehicle	Individual	No	On collection facility	Without injury	VVR
BW0201	2020-04	Female	26	First time	Whole blood	400	Blood collection shelter	Individual	No	On collection facility	Without injury	VVR
BW0201	2020-04	Female	26	First time	Whole blood	300	Blood collection vehicle	Individual	No	On collection facility	Without injury	VVR
BW0201	2020-04	Female	26	First time	Whole blood	200	Blood collection vehicle	Individual	No	On collection facility	Without injury	VVR
BW0201	2020-04	Female	26	First time	Whole blood	200	Blood collection shelter	Individual	No	On collection facility	Without injury	VVR
BW0201	2020-04	Male	26	First time	Whole blood	300	Blood collection shelter	Individual	No	On collection facility	Without injury	VVR
BW0201	2020-04	Male	26	First time	Whole blood	300	Blood collection shelter	Individual	No	On collection facility	Without injury	VVR
BW0201	2020-04	Male	26	First time	Whole blood	200	Blood collection vehicle	Social group	No	On collection facility	Without injury	VVR
BN0101	2020-04	Male	27	Repeat	Whole blood	300	Fixed site	Individual	No	On collection facility	Without injury	VVR
BN0101	2020-04	Female	27	First time	Whole blood	400	Fixed site	Individual	No	On collection facility	Without injury	VVR
BE0502	2020-04	Female	27	First time	Whole blood	300	Blood collection vehicle	Individual	No	On collection facility	Without injury	VVR
BE0502	2020-04	Male	27	First time	Whole blood	300	Blood collection vehicle	Individual	No	On collection facility	Without injury	VVR
BE0502	2020-04	Male	27	Repeat	Whole blood	200	Blood collection shelter	Individual	No	On collection facility	Without injury	VVR
BE0101	2020-04	Female	27	Repeat	Whole blood	400	Blood collection shelter	Individual	Yes	On collection facility	Without injury	VVR
BW0106	2020-04	Male	27	Repeat	Whole blood	350	Blood collection shelter	Individual	No	On collection facility	Without injury	VVR
BE0202	2020-04	Male	27	First time	Whole blood	100	Others	Social group	No	On collection facility	Without injury	VVR
BE0202	2020-04	Male	27	First time	Whole blood	40	Others	Social group	No	On collection facility	Without injury	VVR
BM0101	2020-04	Male	27	First time	Whole blood	400	Blood collection vehicle	Social group	No	On collection facility	Without injury	VVR
BM0101	2020-04	Female	27	Repeat	Whole blood	200	Blood collection vehicle	Social group	No	On collection facility	Without injury	VVR
BM0101	2020-04	Male	27	First time	Whole blood	300	Blood collection shelter	Individual	No	On collection facility	Without injury	VVR
BM0101	2020-04	Female	27	First time	Whole blood	180	Blood collection vehicle	Social group	No	On collection facility	Without injury	VVR
BM0101	2020-04	Female	27	Repeat	Whole blood	150	Blood collection vehicle	Social group	No	On collection facility	Without injury	VVR
BM0101	2020-04	Female	27	First time	Whole blood	200	Blood collection shelter	Individual	No	On collection facility	Without injury	VVR
BW0208	2020-04	Male	27	First time	Whole blood	140	Blood collection vehicle	Individual	No	On collection facility	Without injury	VVR
BW0201	2020-04	Female	27	First time	Whole blood	300	Blood collection vehicle	Individual	No	On collection facility	Without injury	VVR
BW0201	2020-04	Male	27	Repeat	Whole blood	300	Blood collection shelter	Individual	No	On collection facility	Without injury	VVR
BW0201	2020-04	Male	27	First time	Whole blood	300	Blood collection vehicle	Social group	No	On collection facility	Without injury	VVR
BW0211	2020-04	Male	27	First time	Whole blood	400	Blood collection vehicle	Individual	No	On collection facility	Without injury	VVR
BW0206	2020-04	Female	28	Repeat	Whole blood	200	Blood collection vehicle	Individual	No	On collection facility	Without injury	VVR
BE0502	2020-04	Male	28	First time	Whole blood	200	Blood collection vehicle	Individual	No	On collection facility	Without injury	VVR
BW0204	2020-04	Female	28	First time	Whole blood	200	Blood collection vehicle	Individual	No	On collection facility	Without injury	VVR
BE0502	2020-04	Female	28	First time	Whole blood	200	Blood collection vehicle	Social group	No	On collection facility	Without injury	VVR
BW0802	2020-04	Female	28	First time	Whole blood	400	Blood collection shelter	Individual	No	On collection facility	Without injury	VVR
BW0802	2020-04	Male	28	Repeat	Whole blood	400	Fixed site	Individual	No	On collection facility	Without injury	VVR
BE0202	2020-04	Male	28	Repeat	Whole blood	150	Blood collection vehicle	Individual	No	On collection facility	Without injury	VVR
BM0101	2020-04	Male	28	First time	Whole blood	40	Blood collection vehicle	Social group	No	On collection facility	Without injury	VVR
BM0101	2020-04	Male	28	First time	Whole blood	200	Blood collection vehicle	Social group	No	On collection facility	Without injury	VVR
BM0101	2020-04	Male	28	First time	Whole blood	180	Blood collection vehicle	Social group	No	On collection facility	Without injury	VVR
BM0101	2020-04	Male	28	Repeat	Whole blood	300	Blood collection vehicle	Social group	No	On collection facility	Without injury	VVR
BM0101	2020-04	Male	28	First time	Whole blood	400	Blood collection shelter	Individual	No	On collection facility	Without injury	VVR
BM0101	2020-04	Female	28	First time	Whole blood	300	Blood collection vehicle	Individual	No	On collection facility	Without injury	VVR
BM0101	2020-04	Male	28	First time	Whole blood	400	Blood collection shelter	Individual	No	On collection facility	Without injury	VVR
BM0101	2020-04	Male	28	First time	Whole blood	300	Blood collection vehicle	Individual	Yes	On collection facility	Without injury	VVR
BM0101	2020-04	Female	28	First time	Whole blood	300	Blood collection shelter	Individual	No	On collection facility	Without injury	VVR
BM0101	2020-04	Male	28	First time	Whole blood	100	Blood collection vehicle	Individual	No	On collection facility	Without injury	VVR
BE0102	2020-04	Female	28	Repeat	Whole blood	400	Blood collection vehicle	Individual	No	On collection facility	Without injury	VVR
BW0201	2020-04	Male	28	First time	Whole blood	240	Blood collection vehicle	Social group	No	On collection facility	Without injury	VVR
BW0201	2020-04	Male	28	First time	Whole blood	200	Blood collection vehicle	Individual	No	On collection facility	Without injury	VVR
BW0201	2020-04	Male	28	First time	Whole blood	400	Blood collection vehicle	Individual	No	On collection facility	Without injury	VVR
BW0201	2020-04	Female	28	First time	Whole blood	200	Blood collection vehicle	Social group	No	On collection facility	Without injury	VVR
BW0201	2020-04	Male	28	First time	Whole blood	400	Blood collection vehicle	Individual	No	On collection facility	Without injury	VVR
BM0404	2020-04	Female	28	First time	Whole blood	400	Blood collection vehicle	Individual	No	On collection facility	Without injury	VVR
BM0404	2020-04	Female	28	First time	Whole blood	250	Blood collection vehicle	Individual	No	On collection facility	Without injury	VVR
BW0501	2020-04	Male	29	First time	Whole blood	300	Blood collection shelter	Individual	No	On collection facility	Without injury	VVR
BE0502	2020-04	Male	29	First time	Whole blood	300	Blood collection shelter	Individual	No	On collection facility	Without injury	VVR
BW0105	2020-04	Male	29	First time	Whole blood	400	Blood collection vehicle	Individual	No	On collection facility	Without injury	VVR
BE0503	2020-04	Male	29	First time	Whole blood	200	Blood collection shelter	Individual	No	On collection facility	Without injury	VVR
BE0202	2020-04	Male	29	First time	Whole blood	90	Others	Social group	No	On collection facility	Without injury	VVR
BE0202	2020-04	Male	29	First time	Whole blood	100	Others	Social group	No	On collection facility	Without injury	VVR
BM0101	2020-04	Female	29	First time	Whole blood	300	Blood collection vehicle	Social group	No	On collection facility	Without injury	VVR
BM0101	2020-04	Male	29	First time	Whole blood	300	Blood collection vehicle	Social group	No	On collection facility	Without injury	VVR
BM0101	2020-04	Female	29	First time	Whole blood	50	Blood collection vehicle	Social group	No	On collection facility	Without injury	VVR
BM0101	2020-04	Male	29	First time	Whole blood	100	Blood collection vehicle	Social group	No	On collection facility	Without injury	VVR
BM0101	2020-04	Male	29	Repeat	Whole blood	140	Blood collection shelter	Individual	No	On collection facility	Without injury	VVR
BM0101	2020-04	Male	29	First time	Whole blood	260	Blood collection shelter	Individual	No	On collection facility	Without injury	VVR
BM0101	2020-04	Female	29	First time	Whole blood	300	Blood collection vehicle	Social group	No	On collection facility	Without injury	VVR
BM0101	2020-04	Male	29	First time	Whole blood	230	Blood collection vehicle	Individual	No	On collection facility	Without injury	VVR
BM0101	2020-04	Female	29	First time	Whole blood	260	Blood collection vehicle	Individual	No	On collection facility	Without injury	VVR
BM0101	2020-04	Female	29	First time	Whole blood	200	Blood collection vehicle	Social group	No	On collection facility	Without injury	VVR
BM0101	2020-04	Female	29	First time	Apheresis platelet	0.6U	Fixed site	Individual	No	On collection facility	Without injury	VVR
BE0102	2020-04	Male	29	First time	Whole blood	400	Blood collection vehicle	Social group	No	On collection facility	Without injury	VVR
BW0201	2020-04	Female	29	First time	Whole blood	200	Blood collection vehicle	Individual	No	On collection facility	Without injury	VVR
BW0201	2020-04	Male	29	First time	Whole blood	400	Blood collection vehicle	Individual	No	On collection facility	Without injury	VVR
BW0201	2020-04	Male	29	First time	Whole blood	240	Blood collection vehicle	Social group	No	On collection facility	Without injury	VVR
BN0101	2020-04	Female	30	First time	Whole blood	300	Fixed site	Individual	No	On collection facility	Without injury	VVR
BN0101	2020-04	Female	30	First time	Whole blood	300	Blood collection shelter	Individual	No	On collection facility	Without injury	VVR
BW0215	2020-04	Female	30	Repeat	Whole blood	400	Blood collection vehicle	Individual	No	On collection facility	Without injury	VVR
BE0502	2020-04	Female	30	Repeat	Whole blood	200	Blood collection vehicle	Individual	No	On collection facility	Without injury	VVR
BW0204	2020-04	Female	30	First time	Whole blood	200	Blood collection vehicle	Individual	No	On collection facility	Without injury	VVR
BM0202	2020-04	Female	30	First time	Whole blood	400	Blood collection vehicle	Social group	Yes	On collection facility	Without injury	VVR
BN0102	2020-04	Male	30	First time	Whole blood	100	Fixed site	Social group	No	On collection facility	Without injury	VVR
BM0502	2020-04	Female	30	First time	Whole blood	400	Blood collection vehicle	Individual	No	On collection facility	Without injury	VVR
BE0202	2020-04	Female	30	First time	Whole blood	200	Blood collection vehicle	Social group	No	On collection facility	Without injury	VVR
BE0202	2020-04	Female	30	First time	Whole blood	90	Others	Social group	No	On collection facility	Without injury	VVR
BM0101	2020-04	Male	30	First time	Whole blood	300	Blood collection vehicle	Individual	No	On collection facility	Without injury	VVR
BM0101	2020-04	Male	30	First time	Whole blood	200	Blood collection shelter	Individual	No	On collection facility	Without injury	VVR
BM0101	2020-04	Male	30	First time	Whole blood	200	Blood collection vehicle	Individual	No	Outside collection facility	Without injury	VVR
BM0101	2020-04	Male	30	First time	Whole blood	190	Blood collection vehicle	Social group	No	On collection facility	Without injury	VVR
BM0101	2020-04	Female	30	First time	Whole blood	200	Blood collection vehicle	Social group	Yes	On collection facility	Without injury	VVR
BM0101	2020-04	Male	30	Repeat	Whole blood	400	Blood collection vehicle	Individual	Yes	On collection facility	Without injury	VVR
BM0101	2020-04	Male	30	First time	Whole blood	110	Blood collection vehicle	Individual	No	On collection facility	Without injury	VVR
BW0201	2020-04	Female	30	First time	Whole blood	400	Blood collection shelter	Individual	No	On collection facility	Without injury	VVR
BW0201	2020-04	Male	30	First time	Whole blood	200	Blood collection shelter	Individual	No	On collection facility	Without injury	VVR
BW0201	2020-04	Male	30	Repeat	Whole blood	400	Blood collection vehicle	Social group	No	On collection facility	Without injury	VVR
BW0201	2020-04	Female	30	First time	Whole blood	200	Blood collection vehicle	Social group	No	On collection facility	Without injury	VVR
BW0201	2020-04	Female	30	Repeat	Whole blood	400	Blood collection vehicle	Individual	No	On collection facility	Without injury	VVR
BN0101	2020-04	Female	31	First time	Whole blood	400	Blood collection shelter	Individual	Yes	On collection facility	Without injury	VVR
BW0303	2020-04	Female	31	First time	Whole blood	400	Blood collection shelter	Individual	No	On collection facility	Without injury	VVR
BM0404	2020-04	Male	31	First time	Whole blood	40	Blood collection vehicle	Social group	No	On collection facility	Without injury	VVR
BM0404	2020-04	Male	31	First time	Whole blood	60	Blood collection vehicle	Social group	No	On collection facility	Without injury	VVR
BM0404	2020-04	Female	31	First time	Whole blood	150	Blood collection vehicle	Social group	No	On collection facility	Without injury	VVR
BE0502	2020-04	Male	31	First time	Whole blood	300	Blood collection shelter	Individual	No	On collection facility	Without injury	VVR
BM0101	2020-04	Male	31	First time	Whole blood	180	Blood collection shelter	Individual	No	On collection facility	Without injury	VVR
BM0101	2020-04	Male	31	First time	Whole blood	400	Blood collection vehicle	Individual	No	On collection facility	Without injury	VVR
BM0101	2020-04	Male	31	First time	Whole blood	400	Blood collection shelter	Individual	No	On collection facility	Without injury	VVR
BM0101	2020-04	Female	31	Repeat	Whole blood	400	Blood collection shelter	Individual	No	On collection facility	Without injury	VVR
BM0101	2020-04	Male	31	First time	Whole blood	180	Blood collection vehicle	Individual	No	On collection facility	Without injury	VVR
BM0101	2020-04	Female	31	First time	Whole blood	400	Blood collection vehicle	Individual	No	On collection facility	Without injury	VVR
BW0201	2020-04	Male	31	First time	Whole blood	200	Blood collection shelter	Individual	No	On collection facility	Without injury	VVR
BW0201	2020-04	Male	31	First time	Whole blood	100	Blood collection shelter	Individual	No	On collection facility	Without injury	VVR
BW0201	2020-04	Female	31	First time	Whole blood	200	Blood collection vehicle	Social group	No	On collection facility	Without injury	VVR
BW0201	2020-04	Female	31	Repeat	Whole blood	400	Blood collection shelter	Individual	No	On collection facility	Without injury	VVR
BW0201	2020-04	Female	31	First time	Whole blood	100	Blood collection shelter	Individual	No	On collection facility	Without injury	VVR
BW0201	2020-04	Female	31	First time	Whole blood	300	Blood collection shelter	Individual	No	On collection facility	Without injury	VVR
BM0402	2020-04	Male	31	Repeat	Whole blood	200	Blood collection vehicle	Social group	No	On collection facility	Without injury	VVR
BE0502	2020-04	Female	32	First time	Whole blood	200	Blood collection vehicle	Social group	No	On collection facility	Without injury	VVR
BN0102	2020-04	Female	32	First time	Whole blood	130	Blood collection vehicle	Individual	No	On collection facility	Without injury	VVR
BW0402	2020-04	Female	32	First time	Whole blood	400	Blood collection shelter	Individual	No	On collection facility	Without injury	VVR
BW0802	2020-04	Female	32	First time	Whole blood	300	Blood collection shelter	Individual	No	On collection facility	Without injury	VVR
BE0202	2020-04	Female	32	Repeat	Whole blood	200	Others	Social group	No	On collection facility	Without injury	VVR
BM0101	2020-04	Male	32	First time	Whole blood	400	Blood collection shelter	Individual	No	On collection facility	Without injury	VVR
BM0101	2020-04	Male	32	Repeat	Whole blood	400	Blood collection vehicle	Social group	No	On collection facility	Without injury	VVR
BM0101	2020-04	Male	32	First time	Whole blood	400	Blood collection vehicle	Social group	No	On collection facility	Without injury	VVR
BM0101	2020-04	Male	32	First time	Whole blood	200	Blood collection vehicle	Individual	No	On collection facility	Without injury	VVR
BM0101	2020-04	Male	32	First time	Whole blood	400	Blood collection shelter	Individual	No	On collection facility	Without injury	VVR
BM0101	2020-04	Male	32	First time	Whole blood	200	Blood collection shelter	Individual	No	On collection facility	Without injury	VVR
BM0101	2020-04	Female	32	First time	Whole blood	200	Blood collection vehicle	Individual	No	On collection facility	Without injury	VVR
BM0101	2020-04	Male	32	Repeat	Whole blood	200	Blood collection vehicle	Social group	No	On collection facility	Without injury	VVR
BM0101	2020-04	Male	32	First time	Whole blood	300	Blood collection vehicle	Individual	No	On collection facility	Without injury	VVR
BM0101	2020-04	Male	32	Repeat	Whole blood	400	Blood collection shelter	Individual	No	On collection facility	Without injury	VVR
BE0102	2020-04	Female	32	First time	Whole blood	400	Blood collection vehicle	Social group	No	On collection facility	Without injury	VVR
BW0201	2020-04	Male	32	First time	Whole blood	300	Blood collection vehicle	Individual	No	On collection facility	Without injury	VVR
BW0201	2020-04	Male	32	First time	Whole blood	340	Blood collection vehicle	Social group	No	On collection facility	Without injury	VVR
BW0201	2020-04	Female	32	Repeat	Whole blood	400	Blood collection vehicle	Individual	No	On collection facility	Without injury	VVR
BW0201	2020-04	Male	32	Repeat	Whole blood	400	Blood collection shelter	Individual	No	On collection facility	Without injury	VVR
BW0201	2020-04	Female	32	First time	Whole blood	200	Blood collection shelter	Individual	No	On collection facility	Without injury	VVR
BN0101	2020-04	Male	33	First time	Whole blood	400	Fixed site	Individual	No	On collection facility	Without injury	VVR
BE0503	2020-04	Male	33	First time	Whole blood	400	Blood collection vehicle	Individual	Yes	On collection facility	Without injury	VVR
BW0802	2020-04	Male	33	First time	Whole blood	400	Blood collection shelter	Individual	No	On collection facility	Without injury	VVR
BE0202	2020-04	Male	33	Repeat	Whole blood	200	Others	Social group	No	On collection facility	Without injury	VVR
BE0202	2020-04	Male	33	Repeat	Whole blood	200	Blood collection vehicle	Individual	No	On collection facility	Without injury	VVR
BM0101	2020-04	Male	33	Repeat	Whole blood	400	Blood collection vehicle	Social group	No	On collection facility	Without injury	VVR
BM0101	2020-04	Male	33	First time	Whole blood	205	Blood collection vehicle	Individual	No	On collection facility	Without injury	VVR
BE0102	2020-04	Female	33	First time	Whole blood	400	Blood collection shelter	Individual	No	On collection facility	Without injury	VVR
BW0201	2020-04	Male	33	First time	Whole blood	400	Blood collection shelter	Individual	No	On collection facility	Without injury	VVR
BW0201	2020-04	Male	33	First time	Whole blood	200	Blood collection shelter	Individual	No	On collection facility	Without injury	VVR
BE0106	2020-04	Male	34	First time	Whole blood	400	Blood collection vehicle	Individual	No	On collection facility	Without injury	VVR
BN0101	2020-04	Female	34	Repeat	Apheresis platelet	1U	Blood collection shelter	Individual	No	On collection facility	Without injury	VVR
BW0303	2020-04	Male	34	Repeat	Whole blood	400	Blood collection shelter	Individual	No	On collection facility	Without injury	VVR
BW0204	2020-04	Female	34	First time	Whole blood	200	Blood collection vehicle	Individual	No	On collection facility	Without injury	VVR
BE0502	2020-04	Male	34	Repeat	Whole blood	300	Blood collection vehicle	Individual	No	On collection facility	Without injury	VVR
BM0404	2020-04	Male	34	Repeat	Whole blood	250	Blood collection vehicle	Individual	Yes	On collection facility	Without injury	VVR
BW0402	2020-04	Female	34	Repeat	Whole blood	400	Blood collection vehicle	Individual	No	On collection facility	Without injury	VVR
BW0402	2020-04	Male	34	Repeat	Whole blood	400	Blood collection vehicle	Individual	No	On collection facility	Without injury	VVR
BW0402	2020-04	Male	34	Repeat	Whole blood	400	Blood collection vehicle	Individual	No	On collection facility	Without injury	VVR
BW0402	2020-04	Male	34	First time	Whole blood	300	Blood collection vehicle	Individual	No	On collection facility	Without injury	VVR
BE0202	2020-04	Female	34	Repeat	Whole blood	300	Fixed site	Social group	No	On collection facility	Without injury	VVR
BE0202	2020-04	Female	34	First time	Whole blood	100	Others	Social group	No	On collection facility	Without injury	VVR
BM0101	2020-04	Male	34	Repeat	Whole blood	300	Blood collection vehicle	Social group	No	On collection facility	Without injury	VVR
BM0101	2020-04	Male	34	Repeat	Whole blood	300	Blood collection vehicle	Social group	No	On collection facility	Without injury	VVR
BM0101	2020-04	Male	34	First time	Whole blood	10	Blood collection vehicle	Individual	No	On collection facility	Without injury	VVR
BM0101	2020-04	Male	34	First time	Whole blood	10	Blood collection vehicle	Individual	No	On collection facility	Without injury	VVR
BE0102	2020-04	Female	34	First time	Whole blood	400	Blood collection vehicle	Social group	No	On collection facility	Without injury	VVR
BE0102	2020-04	Male	34	First time	Whole blood	400	Blood collection shelter	Individual	No	On collection facility	Without injury	VVR
BW0106	2020-04	Female	34	Repeat	Apheresis platelet	1U	Blood collection shelter	Individual	Yes	On collection facility	Without injury	VVR
BW0208	2020-04	Male	34	Repeat	Whole blood	400	Blood collection shelter	Individual	No	On collection facility	Without injury	VVR
BW0201	2020-04	Male	34	First time	Whole blood	300	Blood collection vehicle	Individual	No	On collection facility	Without injury	VVR
BW0201	2020-04	Male	34	Repeat	Whole blood	400	Blood collection shelter	Individual	No	On collection facility	Without injury	VVR
BM0303	2020-05	Female	26	Repeat	Whole blood	400	Blood collection vehicle	Individual	No	On collection facility	Without injury	Haematoma (Bruise)+VVR
BW0201	2020-04	Female	34	First time	Whole blood	300	Blood collection vehicle	Social group	No	On collection facility	Without injury	VVR
BM0303	2020-05	Female	25	First time	Whole blood	400	Blood collection vehicle	Individual	No	On collection facility	Without injury	Haematoma (Bruise)+VVR
BW0201	2020-04	Male	34	First time	Whole blood	160	Blood collection shelter	Individual	No	On collection facility	Without injury	VVR
BW0201	2020-04	Male	34	First time	Whole blood	240	Blood collection shelter	Individual	No	On collection facility	Without injury	VVR
BM0303	2020-05	Female	20	First time	Whole blood	300	Blood collection vehicle	Individual	No	On collection facility	Without injury	VVR
BW0201	2020-04	Male	34	First time	Whole blood	300	Blood collection shelter	Individual	No	On collection facility	Without injury	VVR
BW0201	2020-04	Female	34	First time	Whole blood	200	Blood collection vehicle	Social group	No	On collection facility	Without injury	VVR
BW0201	2020-04	Male	34	Repeat	Whole blood	400	Blood collection vehicle	Individual	No	On collection facility	Without injury	VVR
BW0201	2020-04	Male	34	First time	Whole blood	240	Blood collection vehicle	Social group	No	On collection facility	Without injury	VVR
BW0201	2020-04	Male	34	First time	Whole blood	200	Blood collection shelter	Individual	No	On collection facility	Without injury	VVR
BW0201	2020-04	Female	34	First time	Whole blood	200	Blood collection vehicle	Individual	No	On collection facility	Without injury	VVR
BW0201	2020-04	Male	34	First time	Whole blood	140	Blood collection vehicle	Social group	No	On collection facility	Without injury	VVR
BW0201	2020-04	Male	34	First time	Whole blood	400	Blood collection vehicle	Individual	No	On collection facility	Without injury	VVR
BE0101	2020-04	Female	35	Repeat	Apheresis platelet	1U	Fixed site	Individual	No	On collection facility	Without injury	VVR
BW0802	2020-04	Male	35	Repeat	Whole blood	400	Blood collection shelter	Individual	No	On collection facility	Without injury	VVR
BM0101	2020-04	Male	35	Repeat	Whole blood	240	Blood collection vehicle	Social group	No	On collection facility	Without injury	VVR
BM0101	2020-04	Male	35	First time	Whole blood	200	Blood collection vehicle	Social group	No	On collection facility	Without injury	VVR
BE0102	2020-04	Male	35	First time	Whole blood	400	Blood collection vehicle	Individual	No	On collection facility	Without injury	VVR
BW0201	2020-04	Female	35	First time	Whole blood	200	Blood collection vehicle	Social group	No	On collection facility	Without injury	VVR
BW0201	2020-04	Female	35	Repeat	Whole blood	240	Blood collection vehicle	Individual	No	On collection facility	Without injury	VVR
BW0201	2020-04	Male	35	Repeat	Whole blood	400	Blood collection vehicle	Social group	No	On collection facility	Without injury	VVR
BW0201	2020-04	Female	35	First time	Whole blood	300	Blood collection vehicle	Individual	No	On collection facility	Without injury	VVR
BW0201	2020-04	Female	35	First time	Whole blood	400	Blood collection shelter	Individual	No	On collection facility	Without injury	VVR
BW0201	2020-04	Female	35	Repeat	Whole blood	160	Blood collection vehicle	Individual	No	On collection facility	Without injury	VVR
BW0201	2020-04	Male	35	First time	Whole blood	300	Blood collection vehicle	Individual	No	On collection facility	Without injury	VVR
BW0201	2020-04	Male	35	First time	Whole blood	200	Blood collection vehicle	Individual	No	On collection facility	Without injury	VVR
BN0101	2020-04	Female	36	First time	Whole blood	300	Blood collection shelter	Individual	No	On collection facility	Without injury	VVR
BW0215	2020-04	Female	36	First time	Whole blood	400	Blood collection vehicle	Individual	No	On collection facility	Without injury	VVR
BE0502	2020-04	Female	36	First time	Whole blood	200	Blood collection vehicle	Individual	No	On collection facility	Without injury	VVR
BE0503	2020-04	Male	36	Repeat	Whole blood	400	Fixed site	Individual	No	On collection facility	Without injury	VVR
BE0202	2020-04	Female	36	Repeat	Whole blood	150	Others	Social group	No	On collection facility	Without injury	VVR
BM0101	2020-04	Female	36	Repeat	Whole blood	200	Blood collection vehicle	Social group	No	On collection facility	Without injury	VVR
BM0101	2020-04	Male	36	First time	Whole blood	300	Blood collection vehicle	Individual	No	On collection facility	Without injury	VVR
BM0101	2020-04	Male	36	First time	Whole blood	300	Blood collection vehicle	Individual	No	On collection facility	Without injury	VVR
BM0101	2020-04	Male	36	First time	Whole blood	110	Blood collection shelter	Individual	No	On collection facility	Without injury	VVR
BM0101	2020-04	Female	36	First time	Whole blood	300	Blood collection vehicle	Social group	No	On collection facility	Without injury	VVR
BW0201	2020-04	Male	36	First time	Whole blood	400	Blood collection vehicle	Individual	No	On collection facility	Without injury	VVR
BW0201	2020-04	Female	36	First time	Whole blood	200	Blood collection vehicle	Social group	No	On collection facility	Without injury	VVR
BW0201	2020-04	Male	36	First time	Whole blood	200	Blood collection vehicle	Social group	No	On collection facility	Without injury	VVR
BN0101	2020-04	Female	37	First time	Whole blood	300	Fixed site	Individual	No	On collection facility	Without injury	VVR
BE0502	2020-04	Female	37	First time	Whole blood	200	Blood collection vehicle	Individual	No	On collection facility	Without injury	VVR
BW0402	2020-04	Female	37	Repeat	Whole blood	240	Blood collection vehicle	Individual	No	On collection facility	Without injury	VVR
BM0101	2020-04	Male	37	First time	Whole blood	400	Blood collection vehicle	Individual	No	On collection facility	Without injury	VVR
BM0101	2020-04	Female	37	First time	Whole blood	190	Blood collection vehicle	Individual	No	On collection facility	Without injury	VVR
BM0101	2020-04	Male	37	First time	Whole blood	300	Blood collection shelter	Individual	No	On collection facility	Without injury	VVR
BM0101	2020-04	Male	37	First time	Whole blood	400	Blood collection shelter	Individual	No	On collection facility	Without injury	VVR
BM0101	2020-04	Male	37	First time	Whole blood	400	Blood collection vehicle	Social group	No	On collection facility	Without injury	VVR
BW0201	2020-04	Male	37	First time	Whole blood	260	Blood collection vehicle	Social group	No	On collection facility	Without injury	VVR
BW0201	2020-04	Male	37	First time	Whole blood	400	Blood collection vehicle	Social group	No	On collection facility	Without injury	VVR
BW0201	2020-04	Male	37	First time	Whole blood	200	Blood collection vehicle	Social group	No	On collection facility	Without injury	VVR
BW0201	2020-04	Male	37	First time	Whole blood	300	Blood collection vehicle	Individual	No	On collection facility	Without injury	VVR
BW0201	2020-04	Male	37	First time	Whole blood	400	Blood collection vehicle	Individual	No	On collection facility	Without injury	VVR
BW0201	2020-04	Male	37	First time	Whole blood	200	Blood collection shelter	Individual	No	On collection facility	Without injury	VVR
BE0502	2020-04	Female	38	First time	Whole blood	200	Blood collection vehicle	Individual	No	On collection facility	Without injury	VVR
BE0502	2020-04	Male	38	Repeat	Apheresis platelet	0.5U	Fixed site	Individual	No	On collection facility	Without injury	VVR
BE0502	2020-04	Female	38	First time	Whole blood	300	Blood collection vehicle	Individual	No	On collection facility	Without injury	VVR
BE0302	2020-04	Female	38	First time	Whole blood	300	Blood collection vehicle	Individual	No	On collection facility	Without injury	Haematoma (Bruise)+Painful arm
BE0502	2020-04	Male	38	First time	Whole blood	200	Blood collection vehicle	Individual	No	On collection facility	Without injury	VVR
BW0802	2020-04	Female	38	First time	Whole blood	400	Blood collection shelter	Individual	No	On collection facility	Without injury	VVR
BW0802	2020-04	Female	38	Repeat	Whole blood	300	Blood collection vehicle	Social group	No	On collection facility	Without injury	VVR
BE0202	2020-04	Male	38	First time	Whole blood	200	Others	Social group	No	On collection facility	Without injury	VVR
BM0101	2020-04	Female	38	First time	Whole blood	400	Blood collection shelter	Individual	No	On collection facility	Without injury	VVR
BM0101	2020-04	Male	38	First time	Whole blood	130	Blood collection shelter	Individual	No	On collection facility	Without injury	VVR
BM0101	2020-04	Female	38	Repeat	Whole blood	400	Blood collection vehicle	Social group	No	On collection facility	Without injury	VVR
BE0102	2020-04	Female	38	First time	Whole blood	400	Blood collection vehicle	Social group	No	On collection facility	Without injury	VVR
BE0102	2020-04	Female	38	Repeat	Whole blood	200	Blood collection shelter	Social group	No	On collection facility	Without injury	VVR
BW0201	2020-04	Female	38	First time	Whole blood	400	Blood collection shelter	Individual	No	On collection facility	Without injury	VVR
BW0201	2020-04	Female	38	First time	Whole blood	300	Blood collection vehicle	Social group	No	On collection facility	Without injury	VVR
BW0201	2020-04	Female	38	First time	Whole blood	400	Blood collection shelter	Individual	No	On collection facility	Without injury	VVR
BW0501	2020-04	Male	39	First time	Whole blood	100	Blood collection vehicle	Individual	No	On collection facility	Without injury	VVR
BW0501	2020-04	Female	39	Repeat	Whole blood	200	Blood collection vehicle	Individual	No	On collection facility	Without injury	VVR
BE0502	2020-04	Male	39	First time	Whole blood	200	Blood collection vehicle	Individual	No	On collection facility	Without injury	VVR
BM0202	2020-04	Male	39	Repeat	Whole blood	400	Blood collection vehicle	Individual	Yes	On collection facility	Without injury	VVR
BW0106	2020-04	Female	39	Repeat	Whole blood	150	Blood collection shelter	Individual	No	On collection facility	Without injury	VVR
BE0202	2020-04	Female	39	First time	Whole blood	200	Others	Social group	No	On collection facility	Without injury	VVR
BW0201	2020-04	Female	39	Repeat	Whole blood	400	Blood collection vehicle	Individual	No	On collection facility	Without injury	VVR
BW0201	2020-04	Female	39	First time	Whole blood	400	Blood collection shelter	Individual	No	On collection facility	Without injury	VVR
BW0105	2020-04	Male	40	First time	Whole blood	240	Blood collection shelter	Social group	No	On collection facility	Without injury	VVR
BE0503	2020-04	Male	40	Repeat	Whole blood	200	Blood collection shelter	Individual	No	On collection facility	Without injury	VVR
BM0101	2020-04	Male	40	First time	Whole blood	130	Blood collection vehicle	Individual	No	On collection facility	Without injury	VVR
BM0101	2020-04	Male	40	Repeat	Whole blood	80	Blood collection vehicle	Social group	No	On collection facility	Without injury	VVR
BM0101	2020-04	Female	40	Repeat	Whole blood	300	Blood collection vehicle	Social group	No	On collection facility	Without injury	VVR
BM0101	2020-04	Male	40	First time	Whole blood	400	Blood collection vehicle	Individual	No	On collection facility	Without injury	VVR
BM0101	2020-04	Female	40	First time	Whole blood	400	Blood collection shelter	Individual	No	On collection facility	Without injury	VVR
BM0304	2020-04	Male	40	Repeat	Whole blood	400	Blood collection vehicle	Individual	Yes	On collection facility	Without injury	VVR
BW0201	2020-04	Female	40	First time	Whole blood	200	Blood collection vehicle	Social group	No	On collection facility	Without injury	VVR
BW0201	2020-04	Male	40	Repeat	Whole blood	200	Blood collection vehicle	Social group	No	On collection facility	Without injury	VVR
BE0502	2020-04	Male	41	First time	Whole blood	200	Blood collection vehicle	Individual	No	On collection facility	Without injury	VVR
BW0303	2020-04	Female	41	Repeat	Whole blood	400	Blood collection vehicle	Individual	No	Outside collection facility	Without injury	VVR
BE0502	2020-04	Female	41	First time	Whole blood	200	Blood collection vehicle	Individual	No	On collection facility	Without injury	VVR
BW0105	2020-04	Male	41	First time	Whole blood	300	Blood collection vehicle	Individual	No	On collection facility	Without injury	VVR
BW0802	2020-04	Female	41	Repeat	Whole blood	400	Blood collection shelter	Individual	No	On collection facility	Without injury	VVR
BM0101	2020-04	Female	41	First time	Whole blood	400	Blood collection shelter	Individual	No	On collection facility	Without injury	VVR
BM0101	2020-04	Male	41	First time	Whole blood	300	Blood collection shelter	Individual	No	On collection facility	Without injury	VVR
BM0101	2020-04	Male	41	First time	Whole blood	300	Blood collection vehicle	Social group	No	On collection facility	Without injury	VVR
BW0201	2020-04	Female	41	First time	Whole blood	340	Blood collection vehicle	Social group	No	On collection facility	Without injury	VVR
BW0201	2020-04	Female	41	Repeat	Whole blood	200	Blood collection vehicle	Social group	No	On collection facility	Without injury	VVR
BW0201	2020-04	Female	41	First time	Whole blood	400	Blood collection shelter	Individual	No	On collection facility	Without injury	VVR
BW0201	2020-04	Male	41	First time	Whole blood	400	Blood collection vehicle	Individual	No	On collection facility	Without injury	VVR
BW0201	2020-04	Male	41	Repeat	Whole blood	400	Blood collection vehicle	Individual	No	On collection facility	Without injury	VVR
BM0101	2020-04	Male	42	First time	Whole blood	130	Blood collection vehicle	Social group	No	On collection facility	Without injury	VVR
BW0215	2020-04	Female	43	Repeat	Whole blood	400	Blood collection vehicle	Individual	No	On collection facility	Without injury	VVR
BW0802	2020-04	Female	43	Repeat	Whole blood	300	Blood collection vehicle	Social group	No	On collection facility	Without injury	VVR
BE0502	2020-04	Male	44	First time	Whole blood	200	Blood collection vehicle	Individual	No	On collection facility	Without injury	VVR
BM0101	2020-04	Male	44	First time	Whole blood	400	Blood collection vehicle	Individual	No	On collection facility	With injury	VVR
BW0208	2020-04	Male	44	First time	Whole blood	90	Blood collection shelter	Individual	No	On collection facility	Without injury	VVR
BM0303	2020-04	Male	44	Repeat	Whole blood	300	Blood collection vehicle	Individual	No	On collection facility	Without injury	Haematoma (Bruise)+VVR
BN0201	2020-04	Female	44	First time	Whole blood	400	Blood collection vehicle	Individual	No	On collection facility	Without injury	VVR
BE0106	2020-04	Female	45	First time	Whole blood	400	Blood collection vehicle	Individual	No	On collection facility	Without injury	VVR
BW0501	2020-04	Male	45	Repeat	Whole blood	150	Blood collection vehicle	Individual	No	On collection facility	Without injury	VVR
BE0502	2020-04	Female	45	First time	Whole blood	200	Blood collection vehicle	Social group	No	On collection facility	Without injury	VVR
BM0101	2020-04	Male	45	Repeat	Whole blood	130	Blood collection vehicle	Social group	No	On collection facility	Without injury	VVR
BW0201	2020-04	Female	45	Repeat	Whole blood	400	Blood collection vehicle	Individual	No	On collection facility	Without injury	VVR
BW0201	2020-04	Male	45	Repeat	Whole blood	200	Blood collection vehicle	Individual	No	On collection facility	Without injury	VVR
BE0106	2020-04	Female	46	First time	Whole blood	190	Blood collection vehicle	Individual	No	On collection facility	Without injury	VVR
BW0204	2020-04	Male	46	Repeat	Whole blood	400	Blood collection vehicle	Individual	No	On collection facility	Without injury	VVR
BE0502	2020-04	Male	46	First time	Whole blood	200	Blood collection vehicle	Social group	No	On collection facility	Without injury	VVR
BW0106	2020-04	Male	46	First time	Whole blood	150	Blood collection shelter	Individual	No	On collection facility	Without injury	VVR
BW0201	2020-04	Female	46	Repeat	Whole blood	200	Blood collection vehicle	Individual	No	On collection facility	Without injury	VVR
BW0201	2020-04	Female	46	First time	Whole blood	200	Blood collection vehicle	Social group	No	On collection facility	Without injury	VVR
BE0106	2020-04	Female	47	Repeat	Whole blood	400	Blood collection vehicle	Individual	No	On collection facility	Without injury	VVR
BW0208	2020-04	Male	47	First time	Whole blood	300	Blood collection vehicle	Individual	No	On collection facility	Without injury	VVR
BW0201	2020-04	Female	47	Repeat	Whole blood	400	Blood collection shelter	Individual	No	On collection facility	Without injury	VVR
BE0502	2020-04	Male	48	Repeat	Apheresis platelet	1U	Fixed site	Individual	No	On collection facility	Without injury	VVR
BE0302	2020-04	Male	48	Repeat	Apheresis platelet	0U	Fixed site	Individual	No	On collection facility	Without injury	VVR
BW0802	2020-04	Female	48	First time	Apheresis platelet	1U	Blood collection shelter	Individual	No	On collection facility	Without injury	Citrate reaction
BM0301	2020-04	Female	49	Repeat	Apheresis platelet	2U	Fixed site	Individual	No	On collection facility	Without injury	Citrate reaction
BW0201	2020-04	Female	49	Repeat	Whole blood	260	Blood collection vehicle	Social group	No	On collection facility	Without injury	VVR
BW0210	2020-04	Female	50	Repeat	Whole blood	400	Blood collection vehicle	Social group	No	On collection facility	Without injury	VVR
BE0106	2020-04	Female	50	Repeat	Whole blood	400	Blood collection vehicle	Individual	No	On collection facility	Without injury	VVR
BE0106	2020-04	Female	50	First time	Whole blood	400	Blood collection vehicle	Individual	No	On collection facility	Without injury	Haematoma (Bruise)+Painful arm
BM0202	2020-04	Male	50	First time	Whole blood	200	Blood collection shelter	Individual	No	On collection facility	Without injury	VVR
BM0101	2020-04	Male	50	First time	Whole blood	300	Blood collection vehicle	Social group	No	On collection facility	Without injury	VVR
BM0101	2020-04	Female	50	First time	Apheresis platelet	1U	Blood collection shelter	Individual	No	On collection facility	Without injury	VVR
BM0304	2020-04	Female	50	First time	Whole blood	400	Blood collection vehicle	Individual	No	On collection facility	Without injury	VVR
BM0304	2020-04	Male	50	Repeat	Whole blood	365	Blood collection shelter	Individual	No	On collection facility	Without injury	VVR
BW0201	2020-04	Male	50	First time	Whole blood	200	Blood collection shelter	Individual	No	On collection facility	Without injury	VVR
BE0402	2020-04	Female	51	Repeat	Whole blood	400	Blood collection vehicle	Individual	No	On collection facility	Without injury	VVR
BW0105	2020-04	Female	51	First time	Apheresis platelet	0.5U	Blood collection shelter	Individual	No	On collection facility	Without injury	Citrate reaction
BM0101	2020-04	Male	51	First time	Whole blood	300	Blood collection vehicle	Individual	No	On collection facility	Without injury	VVR
BW0201	2020-04	Female	51	First time	Whole blood	400	Blood collection vehicle	Individual	No	On collection facility	Without injury	VVR
BW0204	2020-04	Male	52	Repeat	Apheresis platelet	1U	Fixed site	Individual	No	On collection facility	Without injury	Painful arm
BW0201	2020-04	Female	52	Repeat	Whole blood	400	Blood collection shelter	Individual	No	On collection facility	Without injury	VVR
BW0201	2020-04	Female	52	First time	Apheresis platelet	2U	Fixed site	Individual	No	On collection facility	Without injury	Citrate reaction
BW0105	2020-04	Male	53	First time	Whole blood	400	Blood collection vehicle	Individual	No	On collection facility	Without injury	VVR
BE0106	2020-04	Female	54	Repeat	Apheresis platelet	1U	Fixed site	Individual	No	On collection facility	Without injury	VVR
BW0215	2020-04	Male	54	First time	Whole blood	360	Blood collection vehicle	Social group	No	On collection facility	Without injury	VVR
BW0201	2020-03	Male	23	Repeat	Whole blood	380	Blood collection shelter	Individual	No	On collection facility	Without injury	VVR
BW0402	2020-04	Male	54	First time	Whole blood	400	Blood collection shelter	Individual	No	On collection facility	Without injury	VVR
BW0802	2020-04	Female	54	Repeat	Apheresis platelet	2U	Blood collection shelter	Individual	No	On collection facility	Without injury	VVR
BW0201	2020-04	Female	54	Repeat	Whole blood	370	Blood collection vehicle	Individual	No	On collection facility	Without injury	VVR
BW0103	2020-04	Male	56	Repeat	Whole blood	400	Blood collection shelter	Individual	No	On collection facility	Without injury	Haematoma (Bruise)
BW0104	2020-04	Female		First time	Whole blood	100	Blood collection vehicle	Individual	No	On collection facility	Without injury	VVR
BM0303	2020-04	Male		Repeat	Whole blood	400	Blood collection shelter	Individual	No	On collection facility	Without injury	Haematoma (Bruise)
BM0303	2020-04	Female		First time	Whole blood	300	Blood collection vehicle	Individual	No	On collection facility	Without injury	VVR
BM0303	2020-04	Female		First time	Whole blood	200	Blood collection vehicle	Individual	No	On collection facility	Without injury	VVR
BM0303	2020-04	Male		First time	Whole blood	300	Blood collection vehicle	Individual	No	On collection facility	Without injury	Haematoma (Bruise)+VVR
BW0210	2020-05	Male	36	Repeat	Whole blood	400	Blood collection vehicle	Individual	No	On collection facility	Without injury	Haematoma (Bruise)+Painful arm
BW0213	2020-05	Female	19	Repeat	Whole blood	400	Blood collection vehicle	Individual	No	On collection facility	Without injury	VVR
BW0213	2020-05	Male	41	First time	Whole blood	180	Blood collection vehicle	Individual	No	On collection facility	Without injury	VVR
BW0210	2020-04	Female		Repeat	Whole blood	400	Blood collection vehicle	Individual	No	On collection facility	Without injury	VVR
BW0213	2020-05	Male	33	First time	Whole blood	320	Blood collection vehicle	Individual	No	On collection facility	Without injury	VVR
BW0207	2020-04	Female		Repeat	Whole blood	400	Blood collection shelter	Individual	Yes	On collection facility	Without injury	VVR
BW0210	2020-04	Female		Repeat	Whole blood	400	Blood collection vehicle	Individual	No	On collection facility	Without injury	VVR
BW0213	2020-05	Male	34	First time	Whole blood	100	Blood collection vehicle	Individual	No	On collection facility	Without injury	VVR
BW0213	2020-05	Male	60	First time	Whole blood	110	Blood collection vehicle	Individual	No	On collection facility	Without injury	VVR
BW0213	2020-05	Male	25	First time	Whole blood	170	Blood collection vehicle	Individual	No	On collection facility	Without injury	VVR
BW0205	2020-05	Female	53	Repeat	Whole blood	200	Blood collection vehicle	Individual	No	On collection facility	Without injury	VVR
BW0205	2020-05	Female	50	Repeat	Whole blood	200	Blood collection vehicle	Individual	No	On collection facility	Without injury	VVR
BW0214	2020-05	Female	34	Repeat	Whole blood	400	Blood collection vehicle	Individual	Yes	On collection facility	Without injury	VVR
BW0104	2020-04	Female		Repeat	Apheresis platelet	1U	Blood collection shelter	Individual	No	On collection facility	Without injury	Citrate reaction
BW0103	2020-05	Female	50	First time	Whole blood	50	Blood collection vehicle	Social group	No	On collection facility	Without injury	VVR
BW0103	2020-05	Female	27	First time	Whole blood	150	Blood collection shelter	Individual	No	On collection facility	Without injury	VVR
BW0106	2020-05	Female	49	Repeat	Whole blood	400	Blood collection shelter	Individual	Yes	On collection facility	Without injury	VVR
BE0102	2020-05	Female	28	First time	Whole blood	200	Blood collection vehicle	Individual	No	On collection facility	Without injury	VVR
BE0102	2020-05	Female	39	First time	Whole blood	400	Blood collection shelter	Individual	No	On collection facility	Without injury	VVR
BE0102	2020-05	Male	37	Repeat	Whole blood	400	Fixed site	Individual	No	On collection facility	Without injury	VVR
BE0102	2020-05	Male	19	First time	Whole blood	300	Blood collection vehicle	Individual	No	On collection facility	Without injury	VVR
BE0102	2020-05	Female	18	First time	Whole blood	400	Blood collection vehicle	Individual	No	On collection facility	Without injury	VVR
BE0102	2020-05	Female	29	First time	Whole blood	400	Blood collection vehicle	Social group	No	On collection facility	Without injury	VVR
BE0102	2020-05	Female	40	Repeat	Whole blood	400	Blood collection vehicle	Social group	No	On collection facility	Without injury	VVR
BE0502	2020-05	Male	37	First time	Whole blood	300	Blood collection vehicle	Individual	No	On collection facility	Without injury	VVR
BE0502	2020-05	Male	31	Repeat	Whole blood	400	Blood collection shelter	Individual	No	On collection facility	Without injury	VVR
BE0502	2020-05	Male	32	Repeat	Whole blood	0	Blood collection shelter	Individual	No	On collection facility	Without injury	VVR
BW0215	2020-05	Male	49	First time	Whole blood	400	Blood collection vehicle	Individual	No	On collection facility	Without injury	VVR
BE0502	2020-05	Male	30	First time	Whole blood	300	Blood collection vehicle	Social group	No	On collection facility	Without injury	VVR
BW0215	2020-05	Female	39	Repeat	Whole blood	400	Blood collection vehicle	Individual	No	On collection facility	Without injury	VVR
BE0502	2020-05	Female	47	First time	Whole blood	300	Blood collection vehicle	Individual	No	On collection facility	Without injury	VVR
BE0502	2020-05	Male	22	First time	Whole blood	200	Blood collection vehicle	Individual	No	On collection facility	Without injury	VVR
BW0215	2020-05	Female	51	Repeat	Whole blood	200	Blood collection vehicle	Individual	No	On collection facility	Without injury	VVR
BE0502	2020-05	Male	23	First time	Whole blood	200	Blood collection vehicle	Individual	No	On collection facility	Without injury	VVR
BE0502	2020-05	Male	25	First time	Whole blood	300	Blood collection vehicle	Social group	No	On collection facility	Without injury	VVR
BW0215	2020-05	Female	25	First time	Whole blood	200	Blood collection vehicle	Individual	No	On collection facility	Without injury	VVR
BE0502	2020-05	Female	20	First time	Whole blood	200	Blood collection vehicle	Individual	No	On collection facility	Without injury	VVR
BW0215	2020-05	Female	20	First time	Whole blood	200	Blood collection vehicle	Individual	No	On collection facility	Without injury	VVR
BE0502	2020-05	Male	38	First time	Whole blood	300	Blood collection shelter	Individual	Yes	On collection facility	Without injury	VVR
BW0206	2020-05	Female	46	Repeat	Whole blood	310	Blood collection vehicle	Individual	No	On collection facility	Without injury	VVR
BW0206	2020-05	Female	31	Repeat	Whole blood	270	Blood collection vehicle	Individual	No	On collection facility	Without injury	VVR
BW0206	2020-05	Female	39	Repeat	Whole blood	340	Blood collection vehicle	Individual	No	On collection facility	Without injury	VVR
BW0206	2020-05	Female	26	First time	Whole blood	400	Blood collection vehicle	Individual	Yes	On collection facility	Without injury	VVR
BW0206	2020-05	Female	46	Repeat	Whole blood	310	Blood collection vehicle	Individual	No	On collection facility	Without injury	VVR
BW0206	2020-05	Female	31	Repeat	Whole blood	270	Blood collection vehicle	Individual	No	On collection facility	Without injury	VVR
BW0206	2020-05	Female	39	Repeat	Whole blood	340	Blood collection vehicle	Individual	No	On collection facility	Without injury	VVR
BW0206	2020-05	Female	26	First time	Whole blood	400	Blood collection vehicle	Individual	Yes	On collection facility	Without injury	VVR
BW0206	2020-05	Female	46	Repeat	Whole blood	310	Blood collection vehicle	Individual	No	On collection facility	Without injury	VVR
BW0206	2020-05	Female	31	Repeat	Whole blood	270	Blood collection vehicle	Individual	No	On collection facility	Without injury	VVR
BW0206	2020-05	Female	39	Repeat	Whole blood	340	Blood collection vehicle	Individual	No	On collection facility	Without injury	VVR
BW0206	2020-05	Female	26	First time	Whole blood	400	Blood collection vehicle	Individual	Yes	On collection facility	Without injury	VVR
BW0206	2020-05	Female	46	Repeat	Whole blood	310	Blood collection vehicle	Individual	No	On collection facility	Without injury	VVR
BW0206	2020-05	Female	31	Repeat	Whole blood	270	Blood collection vehicle	Individual	No	On collection facility	Without injury	VVR
BW0206	2020-05	Female	39	Repeat	Whole blood	340	Blood collection vehicle	Individual	No	On collection facility	Without injury	VVR
BW0206	2020-05	Female	26	First time	Whole blood	400	Blood collection vehicle	Individual	Yes	On collection facility	Without injury	VVR
BW0206	2020-05	Female	46	Repeat	Whole blood	310	Blood collection vehicle	Individual	No	On collection facility	Without injury	VVR
BW0206	2020-05	Female	31	Repeat	Whole blood	270	Blood collection vehicle	Individual	No	On collection facility	Without injury	VVR
BW0206	2020-05	Female	39	Repeat	Whole blood	340	Blood collection vehicle	Individual	No	On collection facility	Without injury	VVR
BW0206	2020-05	Female	26	First time	Whole blood	400	Blood collection vehicle	Individual	Yes	On collection facility	Without injury	VVR
BW0203	2020-05	Female	21	First time	Whole blood	200	Fixed site	Individual	No	On collection facility	Without injury	VVR
BW0207	2020-05	Female	58	Repeat	Whole blood	400	Blood collection vehicle	Individual	No	On collection facility	Without injury	Painful arm
BW0501	2020-05	Male	26	First time	Whole blood	300	Blood collection shelter	Individual	No	On collection facility	Without injury	VVR
BW0501	2020-05	Female	20	Repeat	Whole blood	200	Blood collection vehicle	Individual	No	On collection facility	Without injury	VVR
BW0501	2020-05	Male	24	First time	Whole blood	300	Blood collection shelter	Individual	No	On collection facility	Without injury	VVR
BW0501	2020-05	Female	20	Repeat	Whole blood	300	Blood collection vehicle	Individual	No	On collection facility	Without injury	VVR
BW0501	2020-05	Female	37	First time	Whole blood	200	Blood collection vehicle	Social group	No	On collection facility	Without injury	VVR
BW0501	2020-05	Male	20	First time	Whole blood	200	Blood collection shelter	Individual	No	On collection facility	Without injury	VVR
BW0501	2020-05	Male	29	Repeat	Whole blood	200	Blood collection vehicle	Individual	No	On collection facility	Without injury	VVR
BW0501	2020-05	Male	21	First time	Whole blood	300	Blood collection vehicle	Individual	No	On collection facility	Without injury	VVR
BW0501	2020-05	Female	18	First time	Whole blood	300	Blood collection vehicle	Individual	No	On collection facility	Without injury	VVR
BW0501	2020-05	Male	26	Repeat	Whole blood	300	Blood collection vehicle	Social group	No	On collection facility	Without injury	VVR
BW0501	2020-05	Male	21	First time	Whole blood	200	Blood collection vehicle	Social group	No	On collection facility	Without injury	VVR
BW0501	2020-05	Female	22	First time	Whole blood	300	Blood collection vehicle	Individual	No	On collection facility	Without injury	VVR
BW0501	2020-05	Male	29	First time	Whole blood	200	Blood collection vehicle	Social group	No	On collection facility	Without injury	VVR
BW0211	2020-05	Female	53	Repeat	Whole blood	400	Blood collection shelter	Individual	No	On collection facility	Without injury	VVR
BW0211	2020-05	Male	42	Repeat	Whole blood	400	Blood collection vehicle	Individual	No	On collection facility	Without injury	Painful arm
BW0210	2020-05	Female	21	First time	Whole blood	200	Blood collection vehicle	Social group	Yes	On collection facility	Without injury	VVR
BE0402	2020-05	Male	19	First time	Whole blood	50	Blood collection shelter	Social group	No	On collection facility	Without injury	VVR
BW0106	2020-05	Female	20	First time	Whole blood	250	Blood collection shelter	Individual	No	On collection facility	Without injury	VVR
BW0106	2020-05	Female	18	First time	Whole blood	200	Blood collection shelter	Individual	No	On collection facility	Without injury	VVR
BW0106	2020-05	Female	20	First time	Whole blood	250	Blood collection shelter	Individual	No	On collection facility	Without injury	VVR
BW0106	2020-05	Female	23	Repeat	Whole blood	250	Blood collection shelter	Individual	No	On collection facility	Without injury	VVR
BW0106	2020-05	Female	31	Repeat	Whole blood	400	Blood collection shelter	Individual	No	On collection facility	Without injury	VVR
BM0102	2020-05	Female	31	First time	Whole blood	200	Blood collection vehicle	Individual	No	On collection facility	Without injury	VVR
BE0502	2020-05	Female	18	First time	Whole blood	300	Fixed site	Individual	No	On collection facility	Without injury	VVR
BE0502	2020-05	Male	32	First time	Whole blood	300	Blood collection vehicle	Social group	No	On collection facility	Without injury	VVR
BE0502	2020-05	Female	22	Repeat	Whole blood	200	Blood collection vehicle	Individual	No	On collection facility	Without injury	VVR
BE0502	2020-05	Female	19	First time	Whole blood	300	Blood collection vehicle	Individual	No	On collection facility	Without injury	VVR
BE0502	2020-05	Female	34	Repeat	Whole blood	200	Blood collection vehicle	Individual	No	On collection facility	Without injury	VVR
BN0101	2020-05	Male	19	Repeat	Whole blood	400	Blood collection shelter	Individual	No	On collection facility	Without injury	VVR
BN0101	2020-05	Female	23	First time	Whole blood	400	Fixed site	Individual	No	On collection facility	Without injury	VVR
BN0101	2020-05	Male	29	First time	Whole blood	300	Blood collection shelter	Individual	No	On collection facility	Without injury	VVR
BN0101	2020-05	Male	22	First time	Whole blood	300	Blood collection shelter	Individual	Yes	On collection facility	Without injury	VVR
BE0502	2020-05	Male	26	First time	Whole blood	200	Blood collection vehicle	Social group	No	On collection facility	Without injury	VVR
BN0101	2020-05	Female	27	First time	Whole blood	400	Fixed site	Individual	No	On collection facility	Without injury	VVR
BE0502	2020-05	Male	26	First time	Whole blood	300	Blood collection vehicle	Social group	No	On collection facility	Without injury	VVR
BE0502	2020-05	Male	24	Repeat	Whole blood	300	Blood collection vehicle	Individual	No	On collection facility	Without injury	VVR
BE0502	2020-05	Female	41	First time	Whole blood	200	Blood collection vehicle	Individual	No	On collection facility	Without injury	VVR
BN0101	2020-05	Female	31	First time	Whole blood	400	Fixed site	Individual	No	On collection facility	Without injury	VVR
BE0502	2020-05	Female	43	First time	Whole blood	300	Blood collection vehicle	Individual	No	On collection facility	Without injury	VVR
BE0502	2020-05	Female	27	First time	Whole blood	200	Blood collection vehicle	Social group	No	On collection facility	Without injury	VVR
BE0502	2020-05	Female	36	Repeat	Apheresis platelet	0U	Fixed site	Individual	No	On collection facility	Without injury	VVR
BE0502	2020-05	Male	44	First time	Whole blood	300	Blood collection shelter	Individual	No	On collection facility	Without injury	VVR
BE0502	2020-05	Male	23	First time	Whole blood	200	Blood collection vehicle	Individual	No	On collection facility	Without injury	VVR
BE0502	2020-05	Female	30	First time	Whole blood	300	Blood collection vehicle	Social group	Yes	On collection facility	Without injury	VVR
BE0502	2020-05	Male	27	First time	Whole blood	300	Blood collection vehicle	Social group	No	On collection facility	Without injury	VVR
BE0502	2020-05	Female	26	First time	Whole blood	200	Blood collection vehicle	Individual	No	On collection facility	Without injury	VVR
BE0502	2020-05	Female	21	First time	Whole blood	200	Blood collection vehicle	Individual	No	On collection facility	Without injury	VVR
BE0502	2020-05	Male	26	First time	Whole blood	200	Blood collection vehicle	Individual	No	On collection facility	Without injury	VVR
BE0502	2020-05	Male	24	First time	Whole blood	200	Blood collection vehicle	Social group	No	On collection facility	Without injury	VVR
BE0104	2020-05	Female	52	Repeat	Whole blood	400	Blood collection shelter	Individual	Yes	On collection facility	Without injury	VVR
BE0104	2020-05	Female	26	First time	Whole blood	200	Blood collection vehicle	Individual	No	On collection facility	Without injury	VVR
BE0502	2020-05	Female	22	Repeat	Whole blood	300	Blood collection shelter	Individual	No	On collection facility	Without injury	VVR
BE0502	2020-05	Male	36	Repeat	Whole blood	200	Blood collection vehicle	Social group	No	On collection facility	Without injury	VVR
BE0502	2020-05	Male	22	Repeat	Apheresis platelet	0U	Fixed site	Individual	No	On collection facility	Without injury	VVR
BE0502	2020-05	Female	21	Repeat	Apheresis platelet	0U	Fixed site	Individual	No	On collection facility	Without injury	VVR
BE0502	2020-05	Male	46	First time	Whole blood	300	Fixed site	Individual	No	On collection facility	Without injury	VVR
BW0802	2020-05	Female	19	First time	Whole blood	400	Blood collection shelter	Individual	No	On collection facility	Without injury	VVR
BW0802	2020-05	Female	37	Repeat	Whole blood	400	Blood collection shelter	Individual	No	On collection facility	Without injury	VVR
BW0802	2020-05	Female	34	First time	Whole blood	200	Blood collection shelter	Individual	No	On collection facility	Without injury	VVR
BW0802	2020-05	Female	20	Repeat	Whole blood	200	Blood collection vehicle	High school	No	On collection facility	Without injury	VVR
BW0802	2020-05	Male	20	First time	Whole blood	400	Blood collection vehicle	Social group	Yes	On collection facility	Without injury	VVR
BW0802	2020-05	Female	28	First time	Whole blood	300	Blood collection shelter	Individual	No	On collection facility	Without injury	VVR
BW0802	2020-05	Male	34	Repeat	Whole blood	400	Blood collection shelter	Individual	No	On collection facility	Without injury	VVR
BW0802	2020-05	Male	57	Repeat	Whole blood	400	Blood collection shelter	Individual	Yes	On collection facility	Without injury	VVR
BW0802	2020-05	Male	52	Repeat	Whole blood	400	Blood collection vehicle	Social group	Yes	On collection facility	Without injury	VVR
BW0802	2020-05	Male	23	First time	Whole blood	300	Blood collection shelter	Individual	No	On collection facility	Without injury	VVR
BW0802	2020-05	Male	48	Repeat	Apheresis platelet	2U	Blood collection shelter	Individual	No	On collection facility	Without injury	Citrate reaction
BW0802	2020-05	Male	20	First time	Whole blood	400	Blood collection vehicle	High school	No	On collection facility	Without injury	VVR
BW0802	2020-05	Female	29	Repeat	Whole blood	300	Fixed site	Individual	No	On collection facility	Without injury	VVR
BW0802	2020-05	Female	26	Repeat	Whole blood	300	Blood collection shelter	Individual	Yes	On collection facility	Without injury	VVR
BW0802	2020-05	Female	36	Repeat	Whole blood	400	Fixed site	Individual	Yes	On collection facility	Without injury	VVR
BW0802	2020-05	Male	23	First time	Whole blood	300	Blood collection shelter	Individual	Yes	On collection facility	Without injury	VVR
BW0802	2020-05	Male	40	First time	Whole blood	400	Fixed site	Individual	No	On collection facility	Without injury	VVR
BW0802	2020-05	Male	38	Repeat	Whole blood	400	Blood collection shelter	Individual	Yes	On collection facility	Without injury	VVR
BW0802	2020-05	Female	19	First time	Whole blood	300	Blood collection shelter	Individual	No	On collection facility	Without injury	VVR
BW0802	2020-05	Male	20	First time	Whole blood	300	Blood collection shelter	Individual	No	On collection facility	Without injury	VVR
BW0802	2020-05	Male	20	Repeat	Whole blood	400	Blood collection vehicle	High school	No	On collection facility	Without injury	VVR
BW0802	2020-05	Female	20	First time	Whole blood	300	Blood collection vehicle	High school	No	On collection facility	Without injury	VVR
BW0802	2020-05	Female	21	First time	Whole blood	300	Blood collection vehicle	High school	No	On collection facility	Without injury	VVR
BW0802	2020-05	Female	20	First time	Whole blood	200	Blood collection vehicle	High school	No	On collection facility	Without injury	VVR
BW0802	2020-05	Male	31	First time	Whole blood	400	Blood collection shelter	Individual	No	On collection facility	Without injury	VVR
BW0802	2020-05	Male	32	Repeat	Whole blood	400	Blood collection shelter	Individual	No	On collection facility	Without injury	VVR
BW0303	2020-05	Male	26	Repeat	Whole blood	400	Blood collection vehicle	Individual	Yes	On collection facility	Without injury	VVR
BW0303	2020-05	Male	35	Repeat	Whole blood	400	Blood collection vehicle	Individual	No	On collection facility	Without injury	VVR
BE0106	2020-05	Male	31	Repeat	Apheresis platelet	2U	Fixed site	Individual	No	On collection facility	Without injury	VVR
BE0106	2020-05	Female	52	First time	Apheresis platelet	0U	Fixed site	Individual	No	On collection facility	Without injury	VVR
BE0106	2020-05	Female	54	First time	Whole blood	400	Blood collection vehicle	Individual	No	On collection facility	Without injury	VVR
BE0106	2020-05	Female	44	Repeat	Whole blood	400	Blood collection vehicle	Individual	Yes	On collection facility	Without injury	VVR
BE0106	2020-05	Female	34	First time	Whole blood	400	Blood collection vehicle	Individual	No	On collection facility	Without injury	VVR
BE0106	2020-05	Female	36	First time	Whole blood	300	Blood collection vehicle	Individual	No	On collection facility	Without injury	VVR
BE0106	2020-05	Female	30	Repeat	Whole blood	300	Blood collection vehicle	Individual	No	On collection facility	Without injury	VVR
BE0106	2020-05	Female	21	Repeat	Whole blood	400	Blood collection vehicle	Individual	No	On collection facility	Without injury	VVR
BE0106	2020-05	Male	29	First time	Whole blood	400	Blood collection vehicle	Individual	No	On collection facility	Without injury	VVR
BE0106	2020-05	Female	54	First time	Whole blood	300	Blood collection vehicle	Individual	No	On collection facility	Without injury	VVR
BE0106	2020-05	Female	50	Repeat	Whole blood	400	Blood collection vehicle	Individual	No	On collection facility	Without injury	VVR
BE0106	2020-05	Male	33	Repeat	Apheresis platelet	2U	Blood collection vehicle	Individual	No	On collection facility	Without injury	Haematoma (Bruise)
BW0213	2020-04	Female		Repeat	Whole blood	200	Blood collection vehicle	Individual	No	On collection facility	Without injury	Haematoma (Bruise)
BW0205	2020-04	Male		First time	Whole blood	400	Blood collection vehicle	Social group	No	On collection facility	Without injury	VVR
BM0404	2020-05	Female	19	Repeat	Whole blood	100	Blood collection vehicle	Individual	Yes	On collection facility	Without injury	VVR
BM0404	2020-05	Male	31	Repeat	Whole blood	400	Blood collection shelter	Individual	No	On collection facility	Without injury	VVR
BM0404	2020-05	Female	49	Repeat	Whole blood	150	Blood collection vehicle	Social group	No	On collection facility	Without injury	VVR
BM0404	2020-05	Male	37	First time	Whole blood	300	Blood collection vehicle	Social group	No	On collection facility	Without injury	VVR
BM0404	2020-05	Female	36	Repeat	Whole blood	400	Blood collection shelter	Individual	No	On collection facility	Without injury	VVR
BM0404	2020-05	Male	43	First time	Whole blood	150	Blood collection shelter	Individual	No	On collection facility	Without injury	VVR
BM0404	2020-05	Female	32	Repeat	Whole blood	400	Blood collection vehicle	Social group	No	On collection facility	Without injury	VVR
BM0404	2020-05	Female	46	First time	Apheresis platelet	1U	Blood collection shelter	Individual	Yes	On collection facility	Without injury	VVR
BW0104	2020-06	Female	38	First time	Whole blood	200	Blood collection shelter	Individual	No	On collection facility	Without injury	VVR
BM0101	2020-05	Female	18	First time	Whole blood	300	Blood collection shelter	Individual	No	On collection facility	Without injury	VVR
BM0101	2020-05	Male	21	Repeat	Whole blood	180	Blood collection shelter	Individual	No	On collection facility	Without injury	VVR
BM0101	2020-05	Male	51	First time	Whole blood	200	Blood collection vehicle	Individual	No	On collection facility	Without injury	VVR
BM0101	2020-05	Female	28	Repeat	Whole blood	5	Blood collection vehicle	Individual	No	On collection facility	Without injury	VVR
BM0101	2020-05	Male	41	First time	Whole blood	130	Blood collection vehicle	Social group	No	On collection facility	Without injury	VVR
BM0101	2020-05	Female	26	First time	Whole blood	300	Blood collection vehicle	Social group	No	On collection facility	Without injury	VVR
BM0101	2020-05	Male	18	First time	Whole blood	200	Blood collection vehicle	Individual	No	On collection facility	Without injury	VVR
BM0101	2020-05	Female	25	Repeat	Whole blood	400	Blood collection vehicle	Individual	No	On collection facility	Without injury	VVR
BM0101	2020-05	Male	18	First time	Whole blood	200	Blood collection shelter	Individual	No	On collection facility	Without injury	VVR
BM0101	2020-05	Male	26	First time	Whole blood	400	Blood collection shelter	Individual	No	On collection facility	Without injury	VVR
BM0101	2020-05	Male	33	First time	Whole blood	160	Blood collection vehicle	Social group	No	On collection facility	Without injury	VVR
BM0101	2020-05	Male	46	First time	Whole blood	100	Blood collection vehicle	Social group	No	On collection facility	Without injury	VVR
BM0101	2020-05	Male	31	First time	Whole blood	200	Blood collection vehicle	Social group	No	On collection facility	Without injury	VVR
BM0101	2020-05	Female	26	First time	Whole blood	190	Blood collection vehicle	Social group	No	On collection facility	Without injury	VVR
BM0101	2020-05	Male	25	First time	Whole blood	400	Blood collection vehicle	Social group	No	On collection facility	Without injury	VVR
BM0101	2020-05	Male	42	First time	Whole blood	80	Blood collection vehicle	Social group	No	On collection facility	Without injury	VVR
BM0101	2020-05	Male	29	First time	Whole blood	300	Blood collection vehicle	Social group	No	On collection facility	Without injury	VVR
BM0101	2020-05	Female	29	First time	Whole blood	240	Blood collection vehicle	Individual	No	On collection facility	Without injury	VVR
BM0101	2020-05	Male	39	First time	Whole blood	140	Blood collection vehicle	Individual	No	On collection facility	Without injury	VVR
BM0101	2020-05	Male	36	Repeat	Whole blood	240	Blood collection vehicle	Social group	No	On collection facility	Without injury	VVR
BM0101	2020-05	Male	44	Repeat	Whole blood	50	Blood collection vehicle	Social group	No	On collection facility	Without injury	VVR
BM0101	2020-05	Male	23	First time	Whole blood	200	Blood collection vehicle	Social group	No	On collection facility	Without injury	VVR
BM0101	2020-05	Male	41	First time	Whole blood	160	Blood collection vehicle	Social group	No	On collection facility	Without injury	VVR
BM0101	2020-05	Male	20	First time	Whole blood	220	Blood collection vehicle	Individual	No	On collection facility	Without injury	VVR
BM0101	2020-05	Female	36	Repeat	Whole blood	200	Blood collection vehicle	Individual	No	On collection facility	Without injury	VVR
BM0101	2020-05	Male	37	First time	Whole blood	300	Blood collection vehicle	Social group	No	On collection facility	Without injury	VVR
BM0101	2020-05	Male	19	First time	Whole blood	230	Blood collection vehicle	Individual	No	On collection facility	Without injury	VVR
BM0101	2020-05	Male	40	Repeat	Whole blood	300	Blood collection vehicle	Social group	No	On collection facility	Without injury	VVR
BM0101	2020-05	Female	32	Repeat	Whole blood	300	Blood collection shelter	Individual	No	On collection facility	Without injury	VVR
BM0101	2020-05	Male	22	First time	Whole blood	150	Blood collection shelter	Individual	No	On collection facility	Without injury	VVR
BM0101	2020-05	Male	37	First time	Whole blood	300	Blood collection vehicle	Social group	No	On collection facility	Without injury	VVR
BM0101	2020-05	Male	24	First time	Whole blood	400	Blood collection shelter	Individual	No	On collection facility	Without injury	VVR
BM0101	2020-05	Male	27	Repeat	Whole blood	400	Blood collection vehicle	Individual	No	On collection facility	Without injury	VVR
BM0101	2020-05	Male	21	First time	Whole blood	135	Blood collection vehicle	Social group	No	On collection facility	Without injury	VVR
BM0101	2020-05	Male	28	Repeat	Whole blood	300	Blood collection vehicle	Social group	No	On collection facility	Without injury	VVR
BM0101	2020-05	Male	27	First time	Whole blood	400	Blood collection vehicle	Social group	No	On collection facility	Without injury	VVR
BM0101	2020-05	Male	35	First time	Whole blood	260	Blood collection vehicle	Social group	No	On collection facility	Without injury	VVR
BM0101	2020-05	Male	25	First time	Whole blood	200	Blood collection vehicle	Social group	No	On collection facility	Without injury	VVR
BM0101	2020-05	Male	25	First time	Whole blood	300	Blood collection vehicle	Social group	No	On collection facility	Without injury	VVR
BM0101	2020-05	Male	24	First time	Whole blood	200	Blood collection vehicle	Social group	No	On collection facility	Without injury	VVR
BM0101	2020-05	Male	30	First time	Whole blood	250	Blood collection vehicle	Social group	No	On collection facility	Without injury	VVR
BM0101	2020-05	Female	19	First time	Whole blood	400	Blood collection shelter	Individual	No	On collection facility	Without injury	VVR
BM0101	2020-05	Male	20	First time	Whole blood	400	Blood collection shelter	Individual	No	On collection facility	Without injury	VVR
BM0101	2020-05	Male	23	Repeat	Whole blood	150	Blood collection vehicle	Social group	No	On collection facility	Without injury	VVR
BM0101	2020-05	Female	29	First time	Whole blood	400	Blood collection shelter	Individual	No	On collection facility	Without injury	VVR
BM0101	2020-05	Male	24	First time	Whole blood	130	Blood collection shelter	Individual	No	On collection facility	Without injury	VVR
BM0101	2020-05	Female	18	First time	Whole blood	300	Blood collection vehicle	Social group	No	On collection facility	Without injury	VVR
BM0101	2020-05	Female	29	First time	Whole blood	300	Blood collection vehicle	Social group	No	On collection facility	Without injury	VVR
BM0101	2020-05	Female	51	First time	Whole blood	160	Blood collection vehicle	Social group	No	On collection facility	Without injury	VVR
BM0101	2020-05	Female	23	First time	Whole blood	100	Blood collection vehicle	Individual	No	On collection facility	Without injury	VVR
BM0101	2020-05	Male	26	First time	Whole blood	100	Blood collection vehicle	Individual	No	On collection facility	Without injury	VVR
BM0101	2020-05	Female	35	First time	Whole blood	130	Blood collection vehicle	Individual	No	On collection facility	Without injury	VVR
BM0101	2020-05	Female	21	Repeat	Whole blood	300	Blood collection vehicle	Individual	No	On collection facility	Without injury	VVR
BM0101	2020-05	Female	37	First time	Whole blood	300	Blood collection vehicle	Social group	No	On collection facility	Without injury	VVR
BM0101	2020-05	Female	23	First time	Whole blood	200	Blood collection vehicle	Social group	No	On collection facility	Without injury	VVR
BM0101	2020-05	Female	28	Repeat	Whole blood	300	Blood collection vehicle	Individual	No	On collection facility	Without injury	VVR
BM0101	2020-05	Male	35	Repeat	Whole blood	400	Blood collection vehicle	Individual	No	On collection facility	Without injury	VVR
BM0101	2020-05	Male	27	First time	Whole blood	400	Blood collection vehicle	Individual	No	On collection facility	Without injury	VVR
BM0101	2020-05	Male	26	First time	Whole blood	350	Blood collection vehicle	Individual	No	On collection facility	Without injury	VVR
BM0101	2020-05	Male	40	First time	Whole blood	400	Blood collection shelter	Individual	No	On collection facility	Without injury	VVR
BM0101	2020-05	Male	24	First time	Whole blood	50	Blood collection shelter	Individual	No	On collection facility	Without injury	VVR
BM0101	2020-05	Male	31	First time	Whole blood	130	Blood collection shelter	Individual	No	Outside collection facility	Without injury	VVR
BM0101	2020-05	Male	36	First time	Whole blood	400	Blood collection vehicle	Social group	No	On collection facility	Without injury	VVR
BM0101	2020-05	Male	31	Repeat	Whole blood	300	Blood collection vehicle	Social group	No	On collection facility	Without injury	VVR
BM0101	2020-05	Female	23	First time	Whole blood	180	Blood collection shelter	Individual	No	On collection facility	Without injury	VVR
BM0101	2020-05	Male	19	First time	Whole blood	310	Blood collection vehicle	Individual	No	On collection facility	Without injury	VVR
BM0101	2020-05	Male	25	First time	Whole blood	300	Blood collection vehicle	Social group	No	On collection facility	Without injury	VVR
BM0101	2020-05	Female	26	First time	Whole blood	190	Blood collection vehicle	Social group	No	On collection facility	Without injury	VVR
BM0101	2020-05	Male	31	First time	Whole blood	300	Blood collection vehicle	Social group	No	On collection facility	Without injury	VVR
BM0101	2020-05	Male	27	First time	Whole blood	105	Blood collection vehicle	Social group	No	On collection facility	Without injury	VVR
BM0101	2020-05	Male	25	Repeat	Whole blood	260	Blood collection vehicle	Social group	No	On collection facility	Without injury	VVR
BM0101	2020-05	Male	23	First time	Whole blood	300	Blood collection vehicle	Social group	No	On collection facility	Without injury	VVR
BM0101	2020-05	Female	33	Repeat	Whole blood	400	Blood collection vehicle	Social group	No	On collection facility	Without injury	VVR
BM0101	2020-05	Female	28	First time	Whole blood	200	Blood collection vehicle	Individual	No	On collection facility	Without injury	VVR
BM0101	2020-05	Female	30	First time	Whole blood	300	Blood collection vehicle	Individual	No	On collection facility	Without injury	VVR
BM0101	2020-05	Male	31	First time	Whole blood	300	Blood collection vehicle	Social group	No	On collection facility	Without injury	VVR
BM0101	2020-05	Female	47	First time	Whole blood	400	Blood collection vehicle	Social group	No	On collection facility	Without injury	VVR
BM0101	2020-05	Male	35	First time	Whole blood	400	Blood collection shelter	Individual	No	On collection facility	Without injury	VVR
BM0101	2020-05	Male	18	Repeat	Whole blood	400	Blood collection shelter	Individual	No	On collection facility	Without injury	VVR
BM0101	2020-05	Male	29	First time	Whole blood	300	Blood collection vehicle	Social group	No	On collection facility	Without injury	VVR
BM0101	2020-05	Female	38	First time	Whole blood	300	Blood collection vehicle	Social group	No	On collection facility	Without injury	VVR
BM0101	2020-05	Male	27	Repeat	Whole blood	400	Blood collection vehicle	Individual	No	On collection facility	Without injury	VVR
BM0101	2020-05	Male	24	Repeat	Whole blood	400	Blood collection vehicle	Social group	No	On collection facility	Without injury	VVR
BM0101	2020-05	Female	35	First time	Whole blood	300	Blood collection vehicle	Social group	No	On collection facility	Without injury	VVR
BM0101	2020-05	Male	31	First time	Whole blood	200	Blood collection vehicle	Social group	No	On collection facility	Without injury	VVR
BM0101	2020-05	Male	23	First time	Whole blood	205	Blood collection vehicle	Social group	No	On collection facility	Without injury	VVR
BM0101	2020-05	Female	22	First time	Whole blood	300	Blood collection vehicle	Social group	No	On collection facility	Without injury	VVR
BM0101	2020-05	Female	33	Repeat	Whole blood	300	Blood collection vehicle	Social group	No	On collection facility	Without injury	VVR
BM0101	2020-05	Male	28	First time	Whole blood	400	Blood collection vehicle	Individual	No	On collection facility	Without injury	VVR
BM0101	2020-05	Male	24	First time	Whole blood	60	Blood collection vehicle	Individual	No	On collection facility	Without injury	VVR
BM0101	2020-05	Female	41	Repeat	Whole blood	200	Blood collection vehicle	Social group	No	On collection facility	Without injury	VVR
BM0101	2020-05	Male	19	First time	Whole blood	300	Blood collection shelter	Individual	No	On collection facility	Without injury	VVR
BM0101	2020-05	Female	22	First time	Whole blood	400	Blood collection shelter	Individual	No	On collection facility	Without injury	VVR
BM0101	2020-05	Male	31	First time	Whole blood	70	Blood collection vehicle	Social group	Yes	On collection facility	Without injury	VVR
BM0101	2020-05	Male	23	First time	Whole blood	270	Blood collection shelter	Individual	No	On collection facility	Without injury	VVR
BM0101	2020-05	Male	25	First time	Whole blood	200	Blood collection shelter	Individual	No	On collection facility	Without injury	VVR
BM0101	2020-05	Male	20	First time	Whole blood	300	Blood collection shelter	Individual	No	On collection facility	Without injury	VVR
BM0101	2020-05	Male	26	Repeat	Whole blood	300	Blood collection vehicle	Social group	No	On collection facility	Without injury	VVR
BM0101	2020-05	Female	22	First time	Whole blood	300	Blood collection shelter	Individual	No	On collection facility	Without injury	VVR
BM0101	2020-05	Male	47	Repeat	Whole blood	400	Blood collection shelter	Individual	No	On collection facility	Without injury	VVR
BM0101	2020-05	Female	19	First time	Whole blood	300	Blood collection vehicle	Social group	No	On collection facility	Without injury	VVR
BM0101	2020-05	Male	20	Repeat	Whole blood	400	Blood collection vehicle	Individual	No	On collection facility	Without injury	VVR
BM0101	2020-05	Female	55	Repeat	Whole blood	300	Blood collection shelter	Individual	No	On collection facility	Without injury	VVR
BM0101	2020-05	Female	36	Repeat	Whole blood	290	Blood collection vehicle	Social group	No	On collection facility	Without injury	VVR
BM0101	2020-05	Male	30	First time	Whole blood	400	Blood collection vehicle	Social group	No	On collection facility	Without injury	VVR
BM0101	2020-05	Male	22	First time	Whole blood	70	Blood collection shelter	Individual	No	On collection facility	Without injury	VVR
BM0101	2020-05	Female	36	First time	Whole blood	210	Blood collection shelter	Individual	No	On collection facility	Without injury	VVR
BM0101	2020-05	Male	27	First time	Whole blood	400	Blood collection vehicle	Individual	No	On collection facility	Without injury	VVR
BM0101	2020-05	Male	29	First time	Whole blood	130	Blood collection vehicle	Social group	No	On collection facility	Without injury	VVR
BM0101	2020-05	Female	18	Repeat	Whole blood	300	Blood collection shelter	Individual	No	On collection facility	Without injury	VVR
BM0101	2020-05	Male	31	First time	Whole blood	400	Blood collection vehicle	Individual	No	On collection facility	Without injury	VVR
BM0101	2020-05	Female	33	First time	Whole blood	300	Blood collection vehicle	Individual	No	On collection facility	Without injury	VVR
BM0101	2020-05	Male	27	First time	Whole blood	400	Blood collection vehicle	Individual	No	On collection facility	Without injury	VVR
BM0101	2020-05	Female	21	First time	Whole blood	400	Blood collection vehicle	Individual	No	On collection facility	Without injury	VVR
BM0101	2020-05	Female	37	First time	Whole blood	400	Blood collection vehicle	Individual	No	On collection facility	Without injury	VVR
BM0101	2020-05	Male	29	First time	Whole blood	400	Blood collection shelter	Individual	No	On collection facility	Without injury	VVR
BM0101	2020-05	Male	30	Repeat	Whole blood	400	Blood collection shelter	Individual	No	On collection facility	Without injury	VVR
BM0101	2020-05	Female	44	First time	Whole blood	230	Blood collection vehicle	Social group	No	On collection facility	Without injury	VVR
BM0101	2020-05	Male	29	First time	Whole blood	400	Blood collection shelter	Individual	No	On collection facility	Without injury	VVR
BM0101	2020-05	Male	29	Repeat	Whole blood	400	Blood collection shelter	Individual	No	On collection facility	Without injury	VVR
BM0101	2020-05	Female	25	Repeat	Whole blood	300	Blood collection shelter	Individual	No	On collection facility	Without injury	VVR
BM0101	2020-05	Male	19	First time	Whole blood	200	Blood collection shelter	Individual	No	On collection facility	Without injury	VVR
BM0101	2020-05	Female	24	First time	Whole blood	400	Blood collection shelter	Individual	No	On collection facility	Without injury	VVR
BM0101	2020-05	Male	39	First time	Whole blood	260	Blood collection vehicle	Individual	No	On collection facility	Without injury	VVR
BM0101	2020-05	Male	20	First time	Apheresis platelet	0U	Fixed site	Individual	No	On collection facility	Without injury	VVR
BM0101	2020-05	Female	33	First time	Apheresis platelet	0.6U	Fixed site	Individual	No	On collection facility	Without injury	VVR
BE0502	2020-05	Female	33	First time	Whole blood	300	Fixed site	Individual	No	On collection facility	Without injury	VVR
BM0502	2020-05	Female	38	Repeat	Whole blood	400	Blood collection vehicle	Individual	No	On collection facility	Without injury	VVR
BM0502	2020-05	Female	19	First time	Whole blood	400	Blood collection shelter	Individual	No	On collection facility	Without injury	VVR
BM0502	2020-05	Female	21	First time	Whole blood	200	Blood collection vehicle	Individual	Yes	On collection facility	Without injury	VVR
BM0502	2020-05	Female	18	First time	Whole blood	400	Blood collection shelter	Individual	No	On collection facility	Without injury	VVR
BM0502	2020-05	Female	27	Repeat	Whole blood	230	Blood collection vehicle	Individual	No	On collection facility	Without injury	VVR
BM0502	2020-05	Female	20	Repeat	Whole blood	300	Blood collection vehicle	Individual	No	On collection facility	Without injury	VVR
BM0502	2020-05	Female	29	First time	Whole blood	100	Blood collection vehicle	Individual	No	On collection facility	Without injury	VVR
BM0502	2020-05	Male	28	Repeat	Whole blood	200	Blood collection vehicle	Individual	No	On collection facility	Without injury	VVR
BM0502	2020-05	Male	23	First time	Whole blood	300	Blood collection vehicle	Individual	No	On collection facility	Without injury	VVR
BM0502	2020-05	Female	26	First time	Whole blood	170	Blood collection vehicle	Individual	No	On collection facility	Without injury	VVR
BM0502	2020-05	Male	36	First time	Whole blood	150	Blood collection vehicle	Individual	No	On collection facility	Without injury	VVR
BM0502	2020-05	Male	23	Repeat	Whole blood	100	Blood collection vehicle	Individual	No	On collection facility	Without injury	VVR
BE0502	2020-05	Female	24	Repeat	Whole blood	200	Blood collection vehicle	Social group	No	On collection facility	Without injury	VVR
BE0502	2020-05	Male	36	Repeat	Apheresis platelet	0U	Blood collection shelter	Individual	No	On collection facility	Without injury	VVR
BE0101	2020-05	Female	26	Repeat	Apheresis platelet	1U	Fixed site	Social group	No	On collection facility	Without injury	VVR
BE0101	2020-05	Female	52	First time	Whole blood	400	Blood collection vehicle	Social group	No	On collection facility	Without injury	VVR
BE0502	2020-05	Male	24	First time	Whole blood	300	Blood collection vehicle	Individual	No	On collection facility	Without injury	VVR
BE0502	2020-05	Male	34	First time	Whole blood	400	Blood collection vehicle	Social group	No	On collection facility	Without injury	VVR
BE0502	2020-05	Male	35	Repeat	Whole blood	200	Blood collection shelter	Individual	No	On collection facility	Without injury	VVR
BE0502	2020-05	Male	37	Repeat	Apheresis platelet	0U	Fixed site	Individual	No	On collection facility	Without injury	Citrate reaction
BE0502	2020-05	Female	25	Repeat	Whole blood	300	Blood collection vehicle	Individual	No	On collection facility	Without injury	VVR
BE0502	2020-05	Female	27	Repeat	Whole blood	300	Blood collection shelter	Individual	No	Outside collection facility	Without injury	VVR
BE0502	2020-05	Male	20	First time	Whole blood	200	Blood collection vehicle	Individual	No	On collection facility	Without injury	VVR
BE0502	2020-05	Male	31	First time	Whole blood	200	Blood collection vehicle	Individual	No	On collection facility	Without injury	VVR
BE0502	2020-05	Male	49	Repeat	Whole blood	200	Blood collection vehicle	Social group	No	On collection facility	Without injury	VVR
BN0102	2020-05	Male	23	First time	Whole blood	50	Fixed site	Social group	No	On collection facility	Without injury	VVR
BN0102	2020-05	Male	30	First time	Whole blood	120	Blood collection vehicle	Individual	No	Outside collection facility	Without injury	VVR
BN0102	2020-05	Female	33	First time	Whole blood	100	Blood collection vehicle	Individual	No	On collection facility	Without injury	VVR
BN0102	2020-06	Male	22	First time	Whole blood	150	Fixed site	Individual	No	On collection facility	Without injury	VVR
BE0302	2020-05	Male	32	Repeat	Apheresis platelet	0U	Fixed site	Individual	No	On collection facility	Without injury	VVR
BW0104	2020-06	Male	20	Repeat	Whole blood	300	Blood collection shelter	Individual	No	On collection facility	Without injury	VVR
BM0304	2020-05	Female	21	Repeat	Whole blood	400	Blood collection shelter	Individual	No	On collection facility	Without injury	VVR
BN0201	2020-05	Male	45	First time	Whole blood	400	Blood collection vehicle	Social group	No	On collection facility	Without injury	VVR
BW0208	2020-05	Female	35	Repeat	Whole blood	400	Blood collection shelter	Individual	No	Outside collection facility	Without injury	VVR
BW0208	2020-05	Male	39	First time	Whole blood	200	Blood collection shelter	Individual	No	On collection facility	Without injury	VVR
BW0208	2020-05	Male	44	First time	Whole blood	300	Blood collection shelter	Individual	No	On collection facility	Without injury	VVR
BE0202	2020-05	Male	34	First time	Whole blood	60	Others	Social group	No	On collection facility	Without injury	VVR
BE0202	2020-05	Male	21	First time	Apheresis platelet	1U	Others	Individual	No	On collection facility	Without injury	VVR
BE0202	2020-05	Female	35	First time	Whole blood	20	Others	Social group	No	On collection facility	Without injury	VVR
BE0202	2020-05	Female	53	Repeat	Apheresis platelet	2U	Fixed site	Social group	No	On collection facility	Without injury	VVR
BE0202	2020-05	Female	30	First time	Whole blood	300	Blood collection shelter	Individual	Yes	On collection facility	Without injury	VVR
BE0202	2020-05	Male	32	First time	Whole blood	100	Others	Social group	No	On collection facility	Without injury	VVR
BE0202	2020-05	Male	26	Repeat	Whole blood	60	Others	Social group	No	On collection facility	Without injury	VVR
BE0202	2020-05	Female	38	Repeat	Whole blood	100	Others	Social group	No	On collection facility	Without injury	VVR
BE0202	2020-05	Male	33	First time	Whole blood	200	Others	Social group	No	On collection facility	Without injury	VVR
BE0202	2020-05	Female	32	Repeat	Whole blood	400	Blood collection shelter	Individual	No	On collection facility	Without injury	VVR
BE0202	2020-05	Male	21	First time	Whole blood	300	Others	Social group	No	On collection facility	Without injury	VVR
BE0202	2020-05	Male	23	First time	Whole blood	150	Blood collection vehicle	Individual	No	On collection facility	Without injury	VVR
BE0202	2020-05	Female	25	Repeat	Whole blood	100	Blood collection vehicle	Individual	No	On collection facility	Without injury	VVR
BE0202	2020-05	Male	25	First time	Whole blood	300	Others	Social group	No	On collection facility	Without injury	VVR
BE0202	2020-05	Male	48	Repeat	Whole blood	300	Others	Social group	No	On collection facility	Without injury	VVR
BE0202	2020-05	Male	26	First time	Whole blood	100	Others	Social group	No	On collection facility	Without injury	VVR
BE0202	2020-05	Male	42	First time	Whole blood	200	Fixed site	Social group	No	On collection facility	Without injury	VVR
BE0202	2020-05	Male	34	First time	Whole blood	200	Blood collection shelter	Individual	No	On collection facility	Without injury	VVR
BE0202	2020-05	Male	34	First time	Whole blood	200	Others	Social group	No	On collection facility	Without injury	VVR
BE0202	2020-05	Male	23	First time	Whole blood	100	Others	Social group	No	On collection facility	Without injury	VVR
BE0202	2020-05	Male	20	First time	Whole blood	80	Others	Social group	No	On collection facility	Without injury	VVR
BE0202	2020-05	Male	27	First time	Whole blood	50	Others	Social group	No	On collection facility	Without injury	VVR
BE0202	2020-05	Male	31	First time	Whole blood	200	Others	Social group	No	On collection facility	Without injury	VVR
BE0202	2020-05	Male	23	Repeat	Whole blood	80	Others	Social group	No	On collection facility	Without injury	VVR
BE0202	2020-05	Male	31	First time	Whole blood	100	Others	Social group	No	On collection facility	Without injury	VVR
BE0202	2020-05	Male	20	First time	Whole blood	200	Others	Social group	No	On collection facility	Without injury	VVR
BE0202	2020-05	Male	49	Repeat	Whole blood	100	Fixed site	Social group	No	On collection facility	Without injury	VVR
BE0202	2020-05	Male	47	Repeat	Whole blood	300	Fixed site	Individual	No	On collection facility	Without injury	VVR
BE0202	2020-05	Male	28	Repeat	Whole blood	100	Fixed site	Social group	Yes	On collection facility	Without injury	VVR
BE0202	2020-05	Female	26	Repeat	Whole blood	100	Fixed site	Social group	No	On collection facility	Without injury	VVR
BE0202	2020-05	Male	28	Repeat	Whole blood	90	Others	Social group	No	On collection facility	Without injury	VVR
BE0202	2020-05	Female	25	Repeat	Whole blood	200	Others	Social group	No	On collection facility	Without injury	VVR
BE0202	2020-05	Male	22	First time	Whole blood	200	Others	Social group	No	On collection facility	Without injury	VVR
[truncated: 4,370 more rows]
