# Supplementary material for: Profile and risk factors of blood donors who experienced adverse reactions: a cross-sectional study on donor hemovigilance data reported to the national network from 2020 to 2022 in China
Source: Front Public Health. 2025 Nov 26;13:1567370. doi: 10.3389/fpubh.2025.1567370 (PMC12689900; doi:10.3389/fpubh.2025.1567370)
Supplement: Supplementary file 1 [file Data_Sheet_1.zip › Source data/Data of adverse reactions to blood donation in 2022.xls]

## Sheet: 献血不良反应
Blood service code	Date	Gender	Age	Donation history	Type of blood donation	Volume	Type of collection site	Donor source	syncope	Location of reaction	injury	Types of adverse reactions to blood donation
BM0101	2022-01	Male	28	First time	Whole blood	300	Blood collection vehicle	Individual	No	On collection facility	Without injury	VVR
BM0101	2022-01	Female	23	First time	Whole blood	200	Blood collection vehicle	Individual	No	On collection facility	Without injury	VVR
BM0101	2022-01	Female	18	Repeat	Whole blood	400	Blood collection vehicle	Individual	No	On collection facility	Without injury	VVR
BM0101	2022-01	Male	18	First time	Whole blood	400	Blood collection vehicle	Social group	No	On collection facility	Without injury	VVR
BM0101	2022-01	Male	40	First time	Whole blood	300	Blood collection vehicle	Social group	No	On collection facility	Without injury	VVR
BM0101	2022-01	Male	21	First time	Whole blood	400	Blood collection vehicle	Individual	Yes	On collection facility	Without injury	VVR
BM0101	2022-01	Female	25	First time	Whole blood	300	Blood collection vehicle	Individual	No	On collection facility	Without injury	VVR
BM0101	2022-01	Female	21	First time	Whole blood	400	Blood collection shelter	Individual	No	On collection facility	Without injury	VVR
BM0101	2022-01	Male	31	First time	Whole blood	400	Blood collection vehicle	Social group	No	On collection facility	Without injury	VVR
BM0101	2022-01	Male	24	First time	Whole blood	400	Blood collection vehicle	Social group	No	On collection facility	Without injury	VVR
BM0101	2022-01	Male	28	First time	Whole blood	200	Blood collection vehicle	Social group	No	On collection facility	Without injury	VVR
BM0101	2022-01	Male	27	First time	Whole blood	200	Blood collection vehicle	Social group	No	On collection facility	Without injury	VVR
BM0101	2022-01	Male	23	First time	Whole blood	200	Blood collection vehicle	Individual	No	On collection facility	Without injury	VVR
BM0101	2022-01	Male	29	Repeat	Whole blood	200	Blood collection vehicle	Individual	No	On collection facility	Without injury	VVR
BM0101	2022-01	Female	20	Repeat	Whole blood	200	Blood collection vehicle	Individual	No	On collection facility	Without injury	VVR
BM0101	2022-01	Female	24	First time	Whole blood	400	Blood collection vehicle	Individual	No	On collection facility	Without injury	VVR
BM0101	2022-01	Male	20	First time	Whole blood	400	Blood collection vehicle	Individual	No	On collection facility	Without injury	VVR
BM0101	2022-01	Male	44	First time	Whole blood	200	Blood collection vehicle	Individual	No	On collection facility	Without injury	VVR
BM0101	2022-01	Male	24	First time	Whole blood	200	Blood collection vehicle	Individual	No	On collection facility	Without injury	VVR
BM0101	2022-01	Female	44	Repeat	Whole blood	200	Blood collection shelter	Social group	No	On collection facility	Without injury	VVR
BM0101	2022-01	Male	21	First time	Whole blood	200	Blood collection shelter	Individual	No	On collection facility	Without injury	VVR
BM0101	2022-01	Female	22	First time	Whole blood	200	Blood collection shelter	Individual	No	On collection facility	Without injury	VVR
BM0101	2022-01	Male	31	Repeat	Whole blood	400	Blood collection shelter	Individual	No	On collection facility	Without injury	VVR
BM0101	2022-01	Male	22	Repeat	Whole blood	400	Blood collection shelter	Individual	No	On collection facility	Without injury	VVR
BM0101	2022-01	Female	34	First time	Whole blood	200	Blood collection vehicle	Social group	No	On collection facility	Without injury	VVR
BM0101	2022-01	Male	31	Repeat	Whole blood	300	Blood collection shelter	Individual	No	On collection facility	Without injury	VVR
BM0101	2022-01	Male	32	First time	Whole blood	300	Blood collection shelter	Individual	No	On collection facility	Without injury	VVR
BM0101	2022-01	Female	24	Repeat	Whole blood	200	Blood collection vehicle	Social group	No	On collection facility	Without injury	VVR
BM0101	2022-01	Male	20	First time	Whole blood	200	Blood collection vehicle	Social group	No	On collection facility	Without injury	VVR
BM0101	2022-01	Male	34	First time	Whole blood	400	Blood collection shelter	Individual	No	On collection facility	Without injury	VVR
BM0101	2022-01	Male	34	First time	Whole blood	300	Blood collection shelter	Individual	No	On collection facility	Without injury	VVR
BM0101	2022-01	Female	37	Repeat	Whole blood	400	Blood collection vehicle	Individual	No	On collection facility	Without injury	VVR
BM0101	2022-01	Male	23	First time	Whole blood	200	Blood collection vehicle	Individual	No	On collection facility	Without injury	VVR
BM0101	2022-01	Female	18	Repeat	Whole blood	400	Blood collection vehicle	Individual	No	On collection facility	Without injury	VVR
BM0101	2022-01	Male	28	First time	Whole blood	300	Blood collection vehicle	Individual	No	On collection facility	Without injury	VVR
BM0101	2022-01	Male	50	Repeat	Whole blood	400	Blood collection vehicle	Individual	No	On collection facility	Without injury	VVR
BM0101	2022-01	Female	24	First time	Whole blood	200	Blood collection vehicle	Social group	No	On collection facility	Without injury	VVR
BM0101	2022-01	Female	24	First time	Whole blood	300	Blood collection vehicle	Social group	No	On collection facility	Without injury	VVR
BM0101	2022-01	Female	22	First time	Whole blood	300	Blood collection vehicle	Social group	No	On collection facility	Without injury	VVR
BM0101	2022-01	Male	24	First time	Whole blood	400	Blood collection vehicle	Social group	No	On collection facility	Without injury	VVR
BM0101	2022-01	Female	20	First time	Whole blood	200	Blood collection vehicle	Individual	No	On collection facility	Without injury	VVR
BM0101	2022-01	Female	42	First time	Whole blood	300	Blood collection vehicle	Social group	No	On collection facility	Without injury	VVR
BM0101	2022-01	Male	49	First time	Whole blood	200	Blood collection vehicle	Social group	No	On collection facility	Without injury	VVR
BM0101	2022-01	Female	40	First time	Whole blood	200	Blood collection vehicle	Social group	No	On collection facility	Without injury	VVR
BM0101	2022-01	Female	38	First time	Whole blood	200	Blood collection vehicle	Social group	No	On collection facility	Without injury	VVR
BM0101	2022-01	Female	34	First time	Whole blood	200	Blood collection vehicle	Social group	No	On collection facility	Without injury	VVR
BM0101	2022-01	Male	22	Repeat	Whole blood	200	Blood collection vehicle	Social group	No	On collection facility	Without injury	VVR
BM0101	2022-01	Female	22	Repeat	Whole blood	200	Blood collection vehicle	Social group	No	On collection facility	Without injury	VVR
BM0101	2022-01	Male	45	Repeat	Whole blood	400	Blood collection shelter	Individual	No	On collection facility	Without injury	VVR
BM0101	2022-01	Female	19	Repeat	Whole blood	200	Blood collection shelter	Individual	No	On collection facility	Without injury	VVR
BM0101	2022-01	Male	18	First time	Whole blood	200	Blood collection vehicle	Social group	No	On collection facility	Without injury	VVR
BM0101	2022-02	Female	32	Repeat	Whole blood	400	Blood collection vehicle	Individual	No	On collection facility	Without injury	VVR
BM0101	2022-02	Male	25	First time	Whole blood	300	Blood collection shelter	Social group	No	On collection facility	Without injury	VVR
BM0101	2022-02	Male	21	First time	Whole blood	200	Blood collection vehicle	Individual	Yes	On collection facility	Without injury	VVR
BM0101	2022-02	Male	28	First time	Whole blood	300	Blood collection shelter	Individual	No	On collection facility	Without injury	VVR
BM0101	2022-02	Female	26	First time	Whole blood	200	Blood collection vehicle	Social group	No	On collection facility	Without injury	VVR
BM0101	2022-02	Male	39	Repeat	Whole blood	200	Blood collection vehicle	Social group	No	On collection facility	Without injury	VVR
BM0101	2022-02	Female	39	Repeat	Whole blood	300	Blood collection vehicle	Individual	No	On collection facility	Without injury	VVR
BM0101	2022-02	Female	32	Repeat	Whole blood	200	Blood collection vehicle	Individual	No	On collection facility	Without injury	VVR
BM0101	2022-02	Male	25	First time	Whole blood	200	Blood collection vehicle	Individual	No	On collection facility	Without injury	VVR
BM0101	2022-02	Male	28	First time	Whole blood	200	Blood collection vehicle	Individual	No	On collection facility	Without injury	VVR
BM0101	2022-02	Female	27	First time	Whole blood	200	Blood collection vehicle	Individual	No	On collection facility	Without injury	VVR
BM0101	2022-02	Male	32	First time	Whole blood	200	Blood collection vehicle	Individual	No	On collection facility	Without injury	VVR
BM0101	2022-02	Male	23	First time	Whole blood	200	Blood collection vehicle	Social group	No	On collection facility	Without injury	VVR
BM0101	2022-02	Male	25	First time	Whole blood	200	Blood collection vehicle	Social group	No	On collection facility	Without injury	VVR
BM0101	2022-02	Male	42	First time	Whole blood	400	Blood collection vehicle	Social group	No	On collection facility	Without injury	VVR
BM0101	2022-02	Male	25	First time	Whole blood	200	Blood collection vehicle	Individual	No	On collection facility	Without injury	VVR
BM0101	2022-02	Male	27	First time	Whole blood	400	Blood collection vehicle	Social group	No	On collection facility	Without injury	VVR
BM0101	2022-02	Female	29	Repeat	Whole blood	200	Blood collection shelter	Individual	No	On collection facility	Without injury	VVR
BM0101	2022-02	Female	22	First time	Whole blood	200	Blood collection vehicle	Individual	No	On collection facility	Without injury	VVR
BM0101	2022-02	Male	25	Repeat	Whole blood	300	Blood collection vehicle	Social group	No	On collection facility	Without injury	VVR
BM0101	2022-02	Male	25	Repeat	Whole blood	200	Blood collection vehicle	Social group	No	On collection facility	Without injury	VVR
BM0101	2022-02	Male	27	Repeat	Whole blood	200	Blood collection vehicle	Individual	No	On collection facility	Without injury	VVR
BM0101	2022-02	Male	37	Repeat	Whole blood	200	Blood collection shelter	Individual	Yes	On collection facility	Without injury	VVR
BM0101	2022-02	Male	18	First time	Whole blood	200	Blood collection vehicle	Individual	No	On collection facility	Without injury	VVR
BM0101	2022-02	Male	20	First time	Whole blood	400	Blood collection vehicle	Individual	No	On collection facility	Without injury	VVR
BM0101	2022-02	Male	36	First time	Whole blood	300	Blood collection vehicle	Individual	No	On collection facility	Without injury	VVR
BM0101	2022-02	Male	31	First time	Whole blood	200	Blood collection vehicle	Individual	No	On collection facility	Without injury	VVR
BM0101	2022-02	Male	31	First time	Whole blood	300	Blood collection vehicle	Individual	No	On collection facility	Without injury	VVR
BM0101	2022-02	Male	19	First time	Whole blood	200	Blood collection vehicle	Individual	No	On collection facility	Without injury	VVR
BM0101	2022-02	Male	31	First time	Whole blood	400	Blood collection vehicle	Individual	No	On collection facility	Without injury	VVR
BM0101	2022-02	Female	48	First time	Whole blood	200	Blood collection shelter	Individual	No	On collection facility	Without injury	VVR
BM0101	2022-02	Male	37	Repeat	Whole blood	400	Blood collection vehicle	Individual	No	On collection facility	Without injury	VVR
BM0101	2022-02	Male	29	Repeat	Whole blood	200	Blood collection vehicle	Individual	No	On collection facility	Without injury	VVR
BM0101	2022-02	Female	38	Repeat	Whole blood	300	Blood collection vehicle	Individual	No	On collection facility	Without injury	VVR
BM0101	2022-02	Female	32	First time	Whole blood	300	Blood collection vehicle	Individual	No	On collection facility	Without injury	VVR
BM0101	2022-02	Male	23	First time	Whole blood	200	Blood collection vehicle	Individual	No	On collection facility	Without injury	VVR
BM0101	2022-02	Male	39	Repeat	Whole blood	200	Blood collection shelter	Social group	No	On collection facility	Without injury	VVR
BM0101	2022-02	Male	22	Repeat	Whole blood	200	Blood collection shelter	Social group	No	On collection facility	Without injury	VVR
BM0101	2022-02	Male	20	Repeat	Whole blood	400	Blood collection vehicle	Individual	No	On collection facility	Without injury	VVR
BM0101	2022-02	Male	24	First time	Whole blood	200	Blood collection shelter	Individual	No	On collection facility	Without injury	VVR
BM0101	2022-02	Male	24	First time	Whole blood	400	Blood collection vehicle	Individual	No	On collection facility	Without injury	VVR
BM0101	2022-02	Male	33	Repeat	Whole blood	300	Blood collection shelter	Individual	No	On collection facility	Without injury	VVR
BM0101	2022-02	Male	33	Repeat	Whole blood	400	Blood collection shelter	Individual	No	On collection facility	Without injury	VVR
BM0101	2022-02	Male	28	First time	Whole blood	300	Blood collection shelter	Individual	No	On collection facility	Without injury	VVR
BM0101	2022-02	Male	33	Repeat	Whole blood	400	Blood collection vehicle	Individual	No	On collection facility	Without injury	VVR
BM0101	2022-02	Female	21	First time	Whole blood	400	Blood collection shelter	Individual	No	On collection facility	Without injury	VVR
BM0101	2022-02	Male	24	First time	Whole blood	200	Blood collection vehicle	Individual	No	On collection facility	Without injury	VVR
BM0101	2022-02	Female	47	First time	Whole blood	300	Blood collection shelter	Social group	No	On collection facility	Without injury	VVR
BM0101	2022-02	Male	25	First time	Whole blood	300	Blood collection vehicle	Individual	No	On collection facility	Without injury	VVR
BM0101	2022-02	Male	20	First time	Whole blood	300	Blood collection vehicle	Individual	No	On collection facility	Without injury	VVR
BM0101	2022-02	Male	23	First time	Whole blood	200	Blood collection vehicle	Individual	No	On collection facility	Without injury	VVR
BM0101	2022-02	Male	21	First time	Whole blood	200	Blood collection vehicle	Individual	No	On collection facility	Without injury	VVR
BM0101	2022-02	Male	37	Repeat	Whole blood	400	Blood collection vehicle	Individual	No	On collection facility	Without injury	VVR
BM0101	2022-02	Male	39	Repeat	Whole blood	200	Blood collection shelter	Individual	No	On collection facility	Without injury	VVR
BM0101	2022-02	Male	18	First time	Whole blood	400	Blood collection vehicle	Individual	No	On collection facility	Without injury	VVR
BM0101	2022-02	Male	40	Repeat	Whole blood	300	Blood collection vehicle	Individual	No	On collection facility	Without injury	VVR
BM0101	2022-03	Female	22	First time	Whole blood	200	Blood collection vehicle	Individual	No	On collection facility	Without injury	VVR
BM0101	2022-03	Female	39	First time	Whole blood	300	Blood collection vehicle	Social group	No	On collection facility	Without injury	VVR
BM0101	2022-03	Male	53	First time	Whole blood	200	Blood collection vehicle	Individual	No	On collection facility	Without injury	VVR
BM0101	2022-03	Male	20	First time	Whole blood	200	Blood collection vehicle	Individual	No	On collection facility	Without injury	VVR
BM0101	2022-03	Male	27	Repeat	Whole blood	300	Blood collection vehicle	Individual	No	On collection facility	Without injury	VVR
BM0101	2022-03	Male	29	First time	Whole blood	200	Blood collection vehicle	Individual	No	On collection facility	Without injury	VVR
BM0101	2022-03	Male	22	First time	Whole blood	200	Blood collection vehicle	Individual	No	On collection facility	Without injury	VVR
BM0101	2022-03	Male	30	First time	Whole blood	200	Blood collection vehicle	Individual	No	On collection facility	Without injury	VVR
BM0101	2022-03	Male	25	Repeat	Whole blood	200	Blood collection vehicle	Social group	No	On collection facility	Without injury	VVR
BM0101	2022-03	Male	27	First time	Whole blood	400	Blood collection vehicle	Social group	No	On collection facility	Without injury	VVR
BM0101	2022-03	Male	18	Repeat	Whole blood	200	Blood collection vehicle	Social group	No	On collection facility	Without injury	VVR
BM0101	2022-03	Male	42	Repeat	Whole blood	200	Blood collection vehicle	Social group	No	On collection facility	Without injury	VVR
BM0101	2022-03	Male	31	First time	Whole blood	400	Blood collection vehicle	Individual	No	On collection facility	Without injury	VVR
BM0101	2022-03	Male	31	First time	Whole blood	200	Blood collection vehicle	Individual	No	On collection facility	Without injury	VVR
BM0101	2022-03	Female	21	Repeat	Whole blood	200	Blood collection vehicle	Individual	No	On collection facility	Without injury	VVR
BM0101	2022-03	Male	23	First time	Whole blood	400	Blood collection vehicle	Social group	No	On collection facility	Without injury	VVR
BM0101	2022-03	Male	21	First time	Whole blood	300	Blood collection vehicle	Social group	No	On collection facility	Without injury	VVR
BM0101	2022-03	Female	37	First time	Whole blood	200	Blood collection vehicle	Social group	No	On collection facility	Without injury	VVR
BM0101	2022-03	Female	33	First time	Whole blood	300	Blood collection vehicle	Social group	No	On collection facility	Without injury	VVR
BM0101	2022-03	Female	21	First time	Whole blood	300	Blood collection vehicle	Social group	No	On collection facility	Without injury	VVR
BM0101	2022-03	Female	25	First time	Whole blood	200	Blood collection vehicle	Social group	No	On collection facility	Without injury	VVR
BM0101	2022-03	Male	29	First time	Whole blood	200	Blood collection vehicle	Social group	No	On collection facility	Without injury	VVR
BM0101	2022-03	Female	31	First time	Whole blood	300	Blood collection vehicle	Individual	No	On collection facility	Without injury	VVR
BM0101	2022-03	Male	20	First time	Whole blood	200	Blood collection vehicle	Social group	No	On collection facility	Without injury	VVR
BM0101	2022-03	Female	51	Repeat	Whole blood	300	Blood collection vehicle	Social group	No	On collection facility	Without injury	VVR
BM0101	2022-03	Male	19	First time	Whole blood	400	Blood collection vehicle	Individual	No	On collection facility	Without injury	VVR
BM0101	2022-03	Female	19	First time	Whole blood	400	Blood collection vehicle	Individual	No	On collection facility	Without injury	VVR
BM0101	2022-03	Male	27	First time	Whole blood	300	Blood collection vehicle	Individual	No	On collection facility	Without injury	VVR
BM0101	2022-03	Female	48	First time	Whole blood	300	Blood collection shelter	Individual	No	On collection facility	Without injury	VVR
BM0101	2022-03	Male	31	First time	Whole blood	400	Blood collection vehicle	Social group	No	On collection facility	Without injury	VVR
BM0101	2022-03	Female	46	Repeat	Whole blood	200	Blood collection vehicle	Social group	No	On collection facility	Without injury	VVR
BM0101	2022-03	Male	27	First time	Whole blood	200	Blood collection vehicle	Social group	No	On collection facility	Without injury	VVR
BM0101	2022-03	Male	19	First time	Whole blood	200	Blood collection vehicle	Social group	No	On collection facility	Without injury	VVR
BM0101	2022-03	Male	20	First time	Whole blood	300	Blood collection vehicle	Social group	No	On collection facility	Without injury	VVR
BM0101	2022-03	Male	27	First time	Whole blood	400	Blood collection vehicle	Social group	No	On collection facility	Without injury	VVR
BM0101	2022-03	Female	22	Repeat	Whole blood	200	Blood collection vehicle	Social group	No	On collection facility	Without injury	VVR
BM0101	2022-03	Female	47	First time	Whole blood	200	Blood collection vehicle	Social group	No	On collection facility	Without injury	VVR
BM0101	2022-03	Male	23	First time	Whole blood	400	Blood collection vehicle	Social group	No	On collection facility	Without injury	VVR
BM0101	2022-03	Female	44	Repeat	Whole blood	400	Blood collection vehicle	Social group	No	On collection facility	Without injury	VVR
BM0101	2022-03	Male	18	First time	Whole blood	200	Blood collection vehicle	Individual	No	On collection facility	Without injury	VVR
BM0101	2022-03	Male	20	First time	Whole blood	200	Blood collection vehicle	Individual	No	On collection facility	Without injury	VVR
BM0101	2022-03	Male	26	Repeat	Whole blood	400	Blood collection shelter	Individual	No	On collection facility	Without injury	VVR
BM0101	2022-03	Male	36	First time	Whole blood	200	Blood collection shelter	Individual	No	On collection facility	Without injury	VVR
BM0101	2022-03	Female	31	First time	Whole blood	400	Blood collection vehicle	Individual	No	On collection facility	Without injury	VVR
BM0101	2022-03	Male	27	First time	Whole blood	300	Blood collection shelter	Individual	No	On collection facility	Without injury	VVR
BM0101	2022-03	Female	25	First time	Whole blood	300	Blood collection vehicle	Individual	No	On collection facility	Without injury	VVR
BM0101	2022-03	Male	25	Repeat	Whole blood	200	Blood collection vehicle	Individual	No	On collection facility	Without injury	VVR
BM0101	2022-03	Male	36	Repeat	Whole blood	200	Blood collection vehicle	Individual	No	On collection facility	Without injury	VVR
BM0101	2022-03	Male	20	First time	Whole blood	200	Blood collection vehicle	Individual	No	On collection facility	Without injury	VVR
BM0101	2022-03	Female	36	First time	Whole blood	400	Fixed site	Individual	No	On collection facility	Without injury	VVR
BM0101	2022-03	Male	20	First time	Whole blood	200	Blood collection vehicle	Social group	No	On collection facility	Without injury	VVR
BM0101	2022-03	Male	25	Repeat	Whole blood	400	Blood collection vehicle	Individual	No	On collection facility	Without injury	VVR
BM0101	2022-03	Male	27	First time	Whole blood	300	Blood collection vehicle	Social group	No	On collection facility	Without injury	VVR
BM0101	2022-03	Male	22	Repeat	Whole blood	200	Blood collection vehicle	Individual	No	On collection facility	Without injury	VVR
BM0101	2022-03	Female	24	First time	Whole blood	300	Blood collection shelter	Individual	No	On collection facility	Without injury	VVR
BM0101	2022-03	Male	34	Repeat	Whole blood	400	Blood collection shelter	Individual	No	On collection facility	Without injury	VVR
BM0101	2022-03	Male	28	Repeat	Whole blood	200	Blood collection vehicle	Individual	No	On collection facility	Without injury	VVR
BM0101	2022-03	Female	26	First time	Whole blood	400	Blood collection vehicle	Social group	No	On collection facility	Without injury	VVR
BM0101	2022-03	Male	28	First time	Whole blood	200	Blood collection vehicle	Social group	No	On collection facility	Without injury	VVR
BM0101	2022-03	Male	27	First time	Whole blood	400	Blood collection vehicle	Social group	No	On collection facility	Without injury	VVR
BM0101	2022-03	Male	25	First time	Whole blood	400	Blood collection vehicle	Social group	No	On collection facility	Without injury	VVR
BM0101	2022-03	Female	34	Repeat	Whole blood	300	Blood collection vehicle	Individual	No	On collection facility	Without injury	VVR
BM0101	2022-03	Male	31	First time	Whole blood	300	Blood collection vehicle	Individual	No	On collection facility	Without injury	VVR
BM0101	2022-03	Male	35	Repeat	Whole blood	400	Blood collection vehicle	Social group	No	On collection facility	Without injury	VVR
BM0101	2022-03	Male	32	First time	Whole blood	200	Blood collection vehicle	Social group	No	On collection facility	Without injury	VVR
BM0101	2022-03	Male	24	First time	Whole blood	200	Blood collection vehicle	Individual	No	On collection facility	Without injury	VVR
BM0101	2022-03	Male	32	Repeat	Whole blood	300	Blood collection vehicle	Social group	No	On collection facility	Without injury	VVR
BM0101	2022-03	Female	23	First time	Whole blood	200	Blood collection vehicle	Individual	No	On collection facility	Without injury	VVR
BM0101	2022-03	Male	42	First time	Whole blood	200	Blood collection vehicle	Social group	No	On collection facility	Without injury	VVR
BM0101	2022-03	Male	33	First time	Whole blood	200	Blood collection vehicle	Individual	No	On collection facility	Without injury	VVR
BM0101	2022-03	Male	22	First time	Whole blood	200	Blood collection vehicle	Social group	No	On collection facility	Without injury	VVR
BM0101	2022-03	Male	39	Repeat	Whole blood	200	Blood collection vehicle	Individual	No	On collection facility	Without injury	VVR
BM0101	2022-03	Male	22	First time	Whole blood	300	Blood collection vehicle	Individual	No	On collection facility	Without injury	VVR
BM0101	2022-03	Female	38	First time	Whole blood	200	Blood collection vehicle	Individual	No	On collection facility	Without injury	VVR
BM0101	2022-03	Male	24	First time	Whole blood	300	Blood collection vehicle	Individual	No	On collection facility	Without injury	VVR
BM0101	2022-03	Female	31	First time	Whole blood	200	Blood collection vehicle	Individual	No	On collection facility	Without injury	VVR
BM0101	2022-03	Male	30	Repeat	Whole blood	200	Blood collection vehicle	Individual	Yes	On collection facility	Without injury	VVR
BM0101	2022-03	Male	22	First time	Whole blood	300	Blood collection vehicle	Individual	No	On collection facility	Without injury	VVR
BM0101	2022-03	Male	23	Repeat	Whole blood	200	Blood collection vehicle	Social group	No	On collection facility	Without injury	VVR
BM0101	2022-03	Female	20	First time	Whole blood	200	Blood collection vehicle	Social group	No	On collection facility	Without injury	VVR
BM0101	2022-03	Male	24	Repeat	Whole blood	200	Fixed site	Individual	No	On collection facility	Without injury	VVR
BM0101	2022-03	Male	26	Repeat	Whole blood	200	Blood collection vehicle	Individual	No	On collection facility	Without injury	VVR
BM0101	2022-03	Female	21	Repeat	Whole blood	200	Blood collection shelter	Individual	No	On collection facility	Without injury	VVR
BM0101	2022-03	Female	31	First time	Whole blood	300	Blood collection shelter	Individual	No	On collection facility	Without injury	VVR
BM0101	2022-03	Female	28	Repeat	Whole blood	300	Blood collection vehicle	Individual	No	On collection facility	Without injury	VVR
BM0101	2022-03	Male	28	First time	Whole blood	200	Blood collection vehicle	Individual	No	On collection facility	Without injury	VVR
BM0101	2022-03	Female	24	Repeat	Whole blood	300	Blood collection vehicle	Individual	No	On collection facility	Without injury	VVR
BM0101	2022-03	Male	26	First time	Whole blood	400	Blood collection shelter	Individual	No	On collection facility	Without injury	VVR
BM0101	2022-03	Female	25	First time	Whole blood	300	Blood collection vehicle	Individual	No	On collection facility	Without injury	VVR
BM0101	2022-03	Male	40	Repeat	Whole blood	300	Blood collection vehicle	Individual	No	On collection facility	Without injury	VVR
BM0101	2022-03	Male	35	First time	Whole blood	400	Blood collection vehicle	Individual	No	On collection facility	Without injury	VVR
BM0101	2022-03	Male	33	Repeat	Whole blood	400	Blood collection vehicle	Individual	No	On collection facility	Without injury	VVR
BM0101	2022-03	Male	23	First time	Whole blood	200	Blood collection shelter	Individual	No	On collection facility	Without injury	VVR
BM0101	2022-03	Female	29	First time	Whole blood	300	Fixed site	Individual	No	On collection facility	Without injury	VVR
BM0101	2022-03	Male	27	First time	Whole blood	200	Blood collection vehicle	Social group	Yes	On collection facility	Without injury	VVR
BM0101	2022-03	Male	42	Repeat	Whole blood	400	Blood collection vehicle	Social group	No	On collection facility	Without injury	VVR
BM0101	2022-03	Male	50	Repeat	Whole blood	200	Blood collection vehicle	Social group	No	On collection facility	Without injury	VVR
BM0101	2022-03	Male	36	First time	Whole blood	300	Blood collection shelter	Individual	No	On collection facility	Without injury	VVR
BM0101	2022-03	Male	22	Repeat	Whole blood	200	Blood collection shelter	Social group	No	On collection facility	Without injury	VVR
BM0101	2022-03	Male	35	Repeat	Whole blood	200	Fixed site	Individual	No	On collection facility	Without injury	VVR
BM0101	2022-04	Male	25	First time	Whole blood	200	Blood collection vehicle	Individual	No	On collection facility	Without injury	VVR
BM0101	2022-04	Male	28	First time	Whole blood	200	Blood collection vehicle	Individual	No	On collection facility	Without injury	VVR
BM0101	2022-04	Male	46	First time	Whole blood	300	Blood collection vehicle	Individual	No	On collection facility	Without injury	VVR
BM0101	2022-04	Male	37	Repeat	Whole blood	400	Blood collection vehicle	Individual	No	On collection facility	Without injury	VVR
BM0101	2022-04	Male	33	First time	Whole blood	200	Blood collection shelter	Individual	No	On collection facility	Without injury	VVR
BM0101	2022-04	Male	24	First time	Whole blood	400	Blood collection shelter	Individual	No	On collection facility	Without injury	VVR
BM0101	2022-04	Male	31	First time	Whole blood	300	Blood collection shelter	Individual	No	On collection facility	Without injury	VVR
BM0101	2022-04	Male	31	First time	Whole blood	400	Blood collection vehicle	Individual	No	On collection facility	Without injury	VVR
BM0101	2022-04	Male	24	First time	Whole blood	400	Blood collection vehicle	Individual	No	On collection facility	Without injury	VVR
BM0101	2022-04	Female	26	Repeat	Whole blood	200	Blood collection vehicle	Individual	No	On collection facility	Without injury	VVR
BM0101	2022-04	Male	31	First time	Whole blood	300	Blood collection shelter	Individual	No	On collection facility	Without injury	VVR
BM0101	2022-04	Female	22	First time	Whole blood	200	Blood collection vehicle	Individual	No	On collection facility	Without injury	VVR
BM0101	2022-04	Male	21	First time	Whole blood	300	Blood collection vehicle	Individual	No	On collection facility	Without injury	VVR
BM0101	2022-04	Male	22	First time	Whole blood	400	Blood collection vehicle	Individual	No	On collection facility	Without injury	VVR
BM0101	2022-04	Male	27	Repeat	Whole blood	400	Blood collection shelter	Individual	No	On collection facility	Without injury	VVR
BM0101	2022-04	Female	23	First time	Whole blood	300	Blood collection vehicle	Individual	No	On collection facility	Without injury	VVR
BM0101	2022-04	Female	23	First time	Whole blood	200	Blood collection shelter	Individual	No	On collection facility	Without injury	VVR
BM0101	2022-04	Male	23	First time	Whole blood	200	Blood collection vehicle	Individual	No	On collection facility	Without injury	VVR
BM0101	2022-04	Female	39	First time	Whole blood	300	Blood collection shelter	Individual	No	On collection facility	Without injury	VVR
BM0101	2022-04	Female	18	First time	Whole blood	400	Blood collection vehicle	Individual	No	On collection facility	Without injury	VVR
BM0101	2022-04	Female	29	First time	Whole blood	300	Blood collection vehicle	Individual	No	On collection facility	Without injury	VVR
BM0101	2022-04	Male	36	First time	Whole blood	300	Blood collection vehicle	Individual	No	On collection facility	Without injury	VVR
BM0101	2022-04	Female	32	First time	Whole blood	300	Blood collection vehicle	Social group	No	On collection facility	Without injury	VVR
BM0101	2022-04	Male	31	First time	Whole blood	400	Blood collection vehicle	Social group	No	On collection facility	Without injury	VVR
BM0101	2022-04	Female	34	First time	Whole blood	300	Blood collection vehicle	Individual	No	On collection facility	Without injury	VVR
BM0101	2022-04	Male	22	Repeat	Whole blood	300	Fixed site	Individual	No	On collection facility	Without injury	VVR
BM0101	2022-04	Female	34	First time	Whole blood	200	Blood collection shelter	Individual	No	On collection facility	Without injury	VVR
BM0101	2022-04	Male	33	First time	Whole blood	200	Blood collection shelter	Individual	No	On collection facility	Without injury	VVR
BM0101	2022-04	Male	22	First time	Whole blood	200	Blood collection vehicle	Social group	No	On collection facility	Without injury	VVR
BM0101	2022-04	Female	23	First time	Whole blood	300	Blood collection vehicle	Individual	No	On collection facility	Without injury	VVR
BM0101	2022-04	Male	21	First time	Whole blood	300	Blood collection shelter	Individual	No	On collection facility	Without injury	VVR
BM0101	2022-04	Male	27	First time	Whole blood	400	Blood collection shelter	Individual	No	On collection facility	Without injury	VVR
BM0101	2022-04	Male	25	First time	Whole blood	200	Blood collection vehicle	Individual	No	On collection facility	Without injury	VVR
BM0101	2022-04	Female	29	First time	Whole blood	200	Blood collection vehicle	Social group	No	On collection facility	Without injury	VVR
BM0101	2022-04	Male	28	First time	Whole blood	300	Blood collection vehicle	Individual	No	On collection facility	Without injury	VVR
BM0101	2022-04	Male	33	First time	Whole blood	200	Fixed site	Individual	No	On collection facility	Without injury	VVR
BM0101	2022-04	Male	25	First time	Whole blood	200	Blood collection vehicle	Individual	No	On collection facility	Without injury	VVR
BM0101	2022-04	Male	23	First time	Whole blood	400	Blood collection vehicle	Individual	No	On collection facility	Without injury	VVR
BM0101	2022-04	Male	28	Repeat	Whole blood	400	Blood collection vehicle	Individual	No	On collection facility	Without injury	VVR
BM0101	2022-04	Male	18	First time	Whole blood	400	Blood collection vehicle	Individual	No	On collection facility	Without injury	VVR
BM0101	2022-04	Male	26	Repeat	Whole blood	400	Blood collection vehicle	Individual	No	On collection facility	Without injury	VVR
BM0101	2022-04	Male	33	First time	Whole blood	400	Blood collection vehicle	Individual	No	On collection facility	Without injury	VVR
BM0101	2022-04	Female	23	First time	Whole blood	200	Blood collection vehicle	Individual	No	On collection facility	Without injury	VVR
BM0101	2022-04	Female	26	First time	Whole blood	200	Blood collection shelter	Individual	No	On collection facility	Without injury	VVR
BM0101	2022-04	Male	30	Repeat	Whole blood	200	Blood collection vehicle	Social group	No	On collection facility	Without injury	VVR
BM0101	2022-04	Female	24	First time	Whole blood	200	Blood collection vehicle	Social group	No	On collection facility	Without injury	VVR
BM0101	2022-04	Female	27	First time	Whole blood	200	Blood collection shelter	Individual	No	On collection facility	Without injury	VVR
BM0101	2022-04	Male	34	First time	Whole blood	300	Blood collection shelter	Individual	No	On collection facility	Without injury	VVR
BM0101	2022-04	Male	27	First time	Whole blood	300	Blood collection vehicle	Individual	No	On collection facility	Without injury	VVR
BM0101	2022-04	Female	42	First time	Whole blood	400	Blood collection shelter	Individual	No	On collection facility	Without injury	VVR
BM0101	2022-04	Male	21	First time	Whole blood	400	Blood collection vehicle	Individual	No	On collection facility	Without injury	VVR
BM0101	2022-04	Male	44	Repeat	Whole blood	400	Blood collection shelter	Individual	No	On collection facility	Without injury	VVR
BM0101	2022-04	Male	29	Repeat	Whole blood	300	Blood collection shelter	Individual	No	On collection facility	Without injury	VVR
BM0101	2022-04	Male	22	First time	Whole blood	200	Blood collection vehicle	Individual	No	On collection facility	Without injury	VVR
BM0101	2022-04	Male	23	First time	Whole blood	200	Blood collection vehicle	Individual	No	On collection facility	Without injury	VVR
BM0101	2022-04	Male	37	Repeat	Whole blood	400	Fixed site	Individual	No	On collection facility	Without injury	VVR
BM0101	2022-04	Female	21	First time	Whole blood	300	Blood collection vehicle	Individual	No	On collection facility	Without injury	VVR
BM0101	2022-04	Male	38	First time	Whole blood	400	Blood collection vehicle	Individual	No	On collection facility	Without injury	VVR
BM0101	2022-04	Male	33	First time	Whole blood	200	Blood collection shelter	Individual	No	On collection facility	Without injury	VVR
BM0101	2022-04	Male	22	First time	Whole blood	400	Blood collection shelter	Individual	No	On collection facility	Without injury	VVR
BM0101	2022-04	Female	25	First time	Whole blood	400	Blood collection vehicle	Individual	No	On collection facility	Without injury	VVR
BM0101	2022-04	Male	25	First time	Whole blood	200	Blood collection vehicle	Individual	No	On collection facility	Without injury	VVR
BM0101	2022-04	Female	27	First time	Whole blood	200	Blood collection vehicle	Individual	No	On collection facility	Without injury	VVR
BM0101	2022-04	Male	18	First time	Whole blood	200	Blood collection vehicle	Individual	No	On collection facility	Without injury	VVR
BM0101	2022-04	Male	32	First time	Whole blood	200	Fixed site	Individual	No	On collection facility	Without injury	VVR
BM0101	2022-04	Male	26	First time	Whole blood	400	Blood collection shelter	Individual	No	On collection facility	Without injury	VVR
BM0101	2022-04	Male	41	First time	Whole blood	200	Blood collection shelter	Individual	No	On collection facility	Without injury	VVR
BM0101	2022-04	Male	31	First time	Whole blood	300	Blood collection vehicle	Individual	No	On collection facility	Without injury	VVR
BM0101	2022-04	Male	30	First time	Whole blood	200	Blood collection shelter	Individual	No	On collection facility	Without injury	VVR
BM0101	2022-04	Male	38	First time	Whole blood	200	Blood collection vehicle	Individual	No	On collection facility	Without injury	VVR
BM0101	2022-04	Male	30	First time	Whole blood	300	Blood collection vehicle	Social group	No	On collection facility	Without injury	VVR
BM0101	2022-04	Male	22	First time	Whole blood	300	Blood collection shelter	Individual	No	On collection facility	Without injury	VVR
BM0101	2022-04	Male	31	First time	Whole blood	200	Blood collection vehicle	Individual	No	On collection facility	Without injury	VVR
BM0101	2022-04	Male	28	First time	Whole blood	200	Blood collection vehicle	Individual	No	On collection facility	Without injury	VVR
BM0101	2022-05	Female	22	First time	Whole blood	200	Blood collection vehicle	Individual	No	On collection facility	Without injury	VVR
BM0101	2022-05	Male	28	First time	Whole blood	200	Blood collection vehicle	Individual	No	On collection facility	Without injury	VVR
BM0101	2022-05	Male	28	First time	Whole blood	200	Blood collection vehicle	Individual	No	On collection facility	Without injury	VVR
BM0101	2022-05	Female	32	First time	Whole blood	300	Blood collection vehicle	Individual	No	On collection facility	Without injury	VVR
BM0101	2022-05	Male	23	First time	Whole blood	300	Blood collection vehicle	Individual	No	On collection facility	Without injury	VVR
BM0101	2022-05	Male	26	First time	Whole blood	400	Blood collection vehicle	Individual	No	On collection facility	Without injury	VVR
BM0101	2022-05	Female	32	First time	Whole blood	200	Blood collection vehicle	Individual	No	On collection facility	Without injury	VVR
BM0101	2022-05	Male	30	First time	Whole blood	400	Blood collection vehicle	Individual	No	On collection facility	Without injury	VVR
BM0101	2022-05	Female	36	First time	Whole blood	400	Blood collection vehicle	Individual	No	On collection facility	Without injury	VVR
BM0101	2022-05	Female	28	Repeat	Whole blood	300	Blood collection shelter	Individual	No	On collection facility	Without injury	VVR
BM0101	2022-05	Male	29	First time	Whole blood	300	Blood collection shelter	Individual	No	On collection facility	Without injury	VVR
BM0101	2022-05	Male	31	Repeat	Whole blood	200	Blood collection vehicle	Individual	No	On collection facility	Without injury	VVR
BM0101	2022-05	Male	27	First time	Whole blood	200	Blood collection shelter	Individual	No	On collection facility	Without injury	VVR
BM0101	2022-05	Male	20	Repeat	Whole blood	300	Blood collection vehicle	Individual	No	On collection facility	Without injury	VVR
BM0101	2022-05	Male	33	First time	Whole blood	200	Fixed site	Individual	No	On collection facility	Without injury	VVR
BM0101	2022-05	Male	48	Repeat	Whole blood	300	Blood collection shelter	Individual	No	On collection facility	Without injury	VVR
BM0101	2022-05	Male	29	First time	Whole blood	400	Blood collection vehicle	Individual	No	On collection facility	Without injury	VVR
BM0101	2022-05	Male	19	First time	Whole blood	200	Blood collection vehicle	High school	No	On collection facility	Without injury	VVR
BM0101	2022-05	Male	20	Repeat	Whole blood	200	Blood collection vehicle	High school	No	On collection facility	Without injury	VVR
BM0101	2022-05	Female	32	Repeat	Whole blood	200	Blood collection shelter	Individual	No	On collection facility	Without injury	VVR
BM0101	2022-05	Female	38	First time	Whole blood	200	Blood collection shelter	Individual	No	On collection facility	Without injury	VVR
BM0101	2022-05	Male	33	Repeat	Whole blood	200	Blood collection vehicle	Individual	No	On collection facility	Without injury	VVR
BM0101	2022-05	Male	33	First time	Whole blood	200	Blood collection vehicle	Individual	No	On collection facility	Without injury	VVR
BM0101	2022-05	Male	30	Repeat	Whole blood	400	Blood collection vehicle	Individual	No	On collection facility	Without injury	VVR
BM0101	2022-05	Male	20	First time	Whole blood	200	Blood collection vehicle	High school	No	On collection facility	Without injury	VVR
BM0101	2022-05	Female	21	First time	Whole blood	200	Blood collection vehicle	High school	No	On collection facility	Without injury	VVR
BM0101	2022-05	Female	21	First time	Whole blood	300	Blood collection vehicle	High school	No	On collection facility	Without injury	VVR
BM0101	2022-05	Female	21	First time	Whole blood	300	Blood collection vehicle	High school	No	On collection facility	Without injury	VVR
BM0101	2022-05	Male	21	First time	Whole blood	300	Blood collection vehicle	High school	No	On collection facility	Without injury	VVR
BM0101	2022-05	Male	19	First time	Whole blood	200	Blood collection shelter	Individual	No	On collection facility	Without injury	VVR
BM0101	2022-05	Male	19	First time	Whole blood	200	Blood collection vehicle	Individual	No	On collection facility	Without injury	VVR
BM0101	2022-05	Female	19	First time	Whole blood	200	Blood collection shelter	Individual	No	On collection facility	Without injury	VVR
BM0101	2022-05	Male	19	First time	Whole blood	200	Blood collection vehicle	Individual	No	On collection facility	Without injury	VVR
BM0101	2022-05	Female	18	First time	Whole blood	200	Blood collection vehicle	High school	No	On collection facility	Without injury	VVR
BM0101	2022-05	Male	21	Repeat	Whole blood	300	Blood collection vehicle	Social group	No	On collection facility	Without injury	VVR
BM0101	2022-05	Female	40	Repeat	Whole blood	400	Blood collection vehicle	Individual	No	On collection facility	Without injury	VVR
BM0101	2022-05	Female	24	First time	Whole blood	200	Others	Individual	No	On collection facility	Without injury	VVR
BM0101	2022-05	Male	33	First time	Whole blood	300	Others	Individual	No	On collection facility	Without injury	VVR
BM0101	2022-05	Male	31	First time	Whole blood	400	Blood collection vehicle	Individual	Yes	On collection facility	Without injury	VVR
BM0101	2022-05	Female	18	First time	Whole blood	400	Blood collection vehicle	Individual	No	On collection facility	Without injury	VVR
BM0101	2022-05	Male	35	Repeat	Whole blood	400	Blood collection vehicle	Individual	No	On collection facility	Without injury	VVR
BM0101	2022-05	Male	21	First time	Whole blood	300	Blood collection shelter	Individual	No	On collection facility	Without injury	VVR
BM0101	2022-05	Male	23	First time	Whole blood	200	Blood collection vehicle	High school	No	On collection facility	Without injury	VVR
BM0101	2022-05	Female	31	Repeat	Whole blood	300	Blood collection vehicle	High school	No	On collection facility	Without injury	VVR
BM0101	2022-05	Female	27	First time	Whole blood	300	Fixed site	Individual	No	On collection facility	Without injury	VVR
BM0101	2022-05	Male	26	First time	Whole blood	200	Fixed site	Individual	No	On collection facility	Without injury	VVR
BM0101	2022-05	Female	19	First time	Whole blood	200	Blood collection vehicle	High school	No	On collection facility	Without injury	VVR
BM0101	2022-05	Male	19	First time	Whole blood	200	Blood collection vehicle	High school	No	On collection facility	Without injury	VVR
BM0101	2022-05	Female	32	First time	Whole blood	200	Blood collection vehicle	Individual	No	On collection facility	Without injury	VVR
BM0101	2022-05	Male	19	First time	Whole blood	200	Blood collection vehicle	High school	No	On collection facility	Without injury	VVR
BM0101	2022-05	Male	23	Repeat	Whole blood	400	Blood collection vehicle	Individual	No	On collection facility	Without injury	VVR
BM0101	2022-05	Male	23	First time	Whole blood	400	Fixed site	Individual	No	On collection facility	Without injury	VVR
BM0101	2022-05	Male	18	First time	Whole blood	200	Fixed site	Individual	No	On collection facility	Without injury	VVR
BM0101	2022-05	Female	50	First time	Whole blood	400	Blood collection shelter	Individual	No	On collection facility	Without injury	VVR
BM0101	2022-05	Female	21	First time	Whole blood	200	Blood collection vehicle	High school	No	On collection facility	Without injury	VVR
BM0101	2022-05	Female	20	First time	Whole blood	200	Blood collection vehicle	High school	No	On collection facility	Without injury	VVR
BM0101	2022-05	Male	27	Repeat	Whole blood	200	Blood collection shelter	Individual	No	On collection facility	Without injury	VVR
BM0101	2022-05	Male	21	Repeat	Whole blood	200	Blood collection vehicle	Individual	No	On collection facility	Without injury	VVR
BM0101	2022-05	Male	19	First time	Whole blood	200	Fixed site	Individual	No	On collection facility	Without injury	VVR
BM0101	2022-05	Male	22	First time	Whole blood	300	Blood collection vehicle	Social group	No	On collection facility	Without injury	VVR
BM0101	2022-05	Female	24	First time	Whole blood	200	Blood collection vehicle	Social group	Yes	On collection facility	Without injury	VVR
BM0101	2022-05	Male	25	First time	Whole blood	300	Blood collection vehicle	Social group	No	On collection facility	Without injury	VVR
BM0101	2022-05	Male	26	First time	Whole blood	200	Blood collection vehicle	Social group	No	On collection facility	Without injury	VVR
BM0101	2022-05	Female	21	First time	Whole blood	200	Blood collection vehicle	Individual	No	On collection facility	Without injury	VVR
BM0101	2022-05	Female	19	First time	Whole blood	300	Blood collection vehicle	Individual	No	On collection facility	Without injury	VVR
BM0101	2022-05	Male	18	First time	Whole blood	200	Blood collection vehicle	High school	Yes	On collection facility	Without injury	VVR
BM0101	2022-05	Male	19	First time	Whole blood	200	Blood collection vehicle	High school	Yes	On collection facility	Without injury	VVR
BM0101	2022-05	Female	21	First time	Whole blood	200	Blood collection vehicle	High school	No	On collection facility	Without injury	VVR
BM0101	2022-05	Female	25	First time	Whole blood	200	Blood collection shelter	Individual	No	On collection facility	Without injury	VVR
BM0101	2022-05	Female	29	Repeat	Whole blood	200	Blood collection shelter	Individual	No	On collection facility	Without injury	VVR
BM0101	2022-05	Female	30	First time	Whole blood	300	Blood collection vehicle	Individual	No	On collection facility	Without injury	VVR
BM0101	2022-05	Female	21	First time	Whole blood	200	Blood collection vehicle	Individual	No	On collection facility	Without injury	VVR
BM0101	2022-05	Male	26	First time	Whole blood	200	Blood collection shelter	Individual	No	On collection facility	Without injury	VVR
BM0101	2022-05	Male	20	First time	Whole blood	200	Blood collection vehicle	High school	No	On collection facility	Without injury	VVR
BM0101	2022-05	Male	19	First time	Whole blood	300	Blood collection vehicle	High school	No	On collection facility	Without injury	VVR
BM0101	2022-05	Female	28	First time	Whole blood	400	Blood collection vehicle	Individual	No	On collection facility	Without injury	VVR
BM0101	2022-05	Male	32	First time	Whole blood	400	Blood collection vehicle	Individual	No	On collection facility	Without injury	VVR
BM0101	2022-05	Male	21	Repeat	Whole blood	300	Blood collection vehicle	High school	No	On collection facility	Without injury	VVR
BM0101	2022-05	Male	20	First time	Whole blood	200	Blood collection vehicle	High school	No	On collection facility	Without injury	VVR
BM0101	2022-05	Male	18	First time	Whole blood	300	Blood collection vehicle	High school	No	On collection facility	Without injury	VVR
BM0101	2022-05	Male	36	First time	Whole blood	200	Blood collection shelter	Individual	No	On collection facility	Without injury	VVR
BM0101	2022-05	Male	32	Repeat	Whole blood	200	Blood collection shelter	Individual	No	On collection facility	Without injury	VVR
BM0101	2022-05	Female	18	First time	Whole blood	200	Blood collection vehicle	High school	No	On collection facility	Without injury	VVR
BM0101	2022-05	Female	20	First time	Whole blood	200	Blood collection vehicle	High school	No	On collection facility	Without injury	VVR
BM0101	2022-05	Male	22	First time	Whole blood	200	Blood collection vehicle	Individual	No	On collection facility	Without injury	VVR
BM0101	2022-05	Male	38	First time	Whole blood	200	Blood collection vehicle	Individual	No	On collection facility	Without injury	VVR
BM0101	2022-05	Female	19	First time	Whole blood	300	Blood collection vehicle	High school	No	On collection facility	Without injury	VVR
BM0101	2022-05	Female	20	First time	Whole blood	400	Blood collection vehicle	High school	No	On collection facility	Without injury	VVR
BM0101	2022-05	Male	19	First time	Whole blood	200	Blood collection vehicle	High school	No	On collection facility	Without injury	VVR
BM0101	2022-05	Female	19	First time	Whole blood	200	Blood collection vehicle	High school	No	On collection facility	Without injury	VVR
BM0101	2022-05	Female	22	First time	Whole blood	200	Blood collection vehicle	High school	No	On collection facility	Without injury	VVR
BM0101	2022-05	Female	24	First time	Whole blood	200	Blood collection shelter	Individual	No	On collection facility	Without injury	VVR
BM0101	2022-05	Male	20	First time	Whole blood	200	Blood collection vehicle	High school	No	On collection facility	Without injury	VVR
BM0101	2022-05	Male	26	First time	Whole blood	400	Blood collection shelter	Individual	No	On collection facility	Without injury	VVR
BM0101	2022-05	Female	23	First time	Whole blood	200	Blood collection vehicle	High school	No	On collection facility	Without injury	VVR
BM0101	2022-05	Female	20	First time	Whole blood	200	Blood collection vehicle	High school	No	On collection facility	Without injury	VVR
BM0101	2022-05	Male	20	Repeat	Whole blood	300	Blood collection vehicle	High school	No	On collection facility	Without injury	VVR
BM0101	2022-05	Female	25	Repeat	Whole blood	200	Blood collection vehicle	High school	No	On collection facility	Without injury	VVR
BM0101	2022-05	Female	21	Repeat	Whole blood	200	Blood collection vehicle	High school	No	On collection facility	Without injury	VVR
BM0101	2022-05	Female	18	First time	Whole blood	200	Blood collection vehicle	High school	No	On collection facility	Without injury	VVR
BM0101	2022-05	Female	18	First time	Whole blood	200	Blood collection vehicle	High school	No	On collection facility	Without injury	VVR
BM0101	2022-05	Female	18	First time	Whole blood	200	Blood collection vehicle	Individual	No	On collection facility	Without injury	VVR
BM0101	2022-05	Male	23	Repeat	Whole blood	300	Blood collection vehicle	Individual	No	On collection facility	Without injury	VVR
BM0101	2022-05	Female	27	First time	Whole blood	300	Blood collection vehicle	Individual	No	On collection facility	Without injury	VVR
BM0101	2022-05	Female	20	Repeat	Whole blood	200	Blood collection vehicle	High school	No	On collection facility	Without injury	VVR
BM0101	2022-05	Male	20	Repeat	Whole blood	200	Blood collection vehicle	High school	No	On collection facility	Without injury	VVR
BM0101	2022-05	Male	25	Repeat	Whole blood	400	Blood collection vehicle	High school	No	On collection facility	Without injury	VVR
BM0101	2022-05	Male	18	First time	Whole blood	200	Blood collection vehicle	High school	No	On collection facility	Without injury	VVR
BM0101	2022-05	Male	19	Repeat	Whole blood	300	Blood collection vehicle	High school	No	On collection facility	Without injury	VVR
BM0101	2022-05	Male	21	First time	Whole blood	200	Blood collection vehicle	High school	No	On collection facility	Without injury	VVR
BM0101	2022-05	Female	19	Repeat	Whole blood	200	Blood collection vehicle	High school	No	On collection facility	Without injury	VVR
BM0101	2022-05	Female	19	First time	Whole blood	300	Blood collection vehicle	High school	No	On collection facility	Without injury	VVR
BM0101	2022-05	Female	21	First time	Whole blood	300	Blood collection vehicle	High school	No	On collection facility	Without injury	VVR
BM0101	2022-05	Male	21	First time	Whole blood	200	Blood collection vehicle	High school	No	On collection facility	Without injury	VVR
BM0101	2022-05	Male	22	First time	Whole blood	200	Blood collection vehicle	High school	No	On collection facility	Without injury	VVR
BM0101	2022-05	Male	20	First time	Whole blood	200	Blood collection vehicle	High school	No	On collection facility	Without injury	VVR
BM0101	2022-05	Male	19	First time	Whole blood	200	Blood collection vehicle	High school	No	On collection facility	Without injury	VVR
BM0101	2022-05	Male	23	First time	Whole blood	200	Blood collection vehicle	High school	No	On collection facility	Without injury	VVR
BM0101	2022-05	Male	20	First time	Whole blood	200	Blood collection vehicle	High school	No	On collection facility	Without injury	VVR
BM0101	2022-05	Male	19	First time	Whole blood	300	Blood collection vehicle	High school	No	On collection facility	Without injury	VVR
BM0101	2022-05	Male	19	First time	Whole blood	200	Blood collection vehicle	High school	No	On collection facility	Without injury	VVR
BM0101	2022-05	Female	18	Repeat	Whole blood	300	Blood collection vehicle	High school	No	On collection facility	Without injury	VVR
BM0101	2022-05	Female	18	First time	Whole blood	300	Blood collection vehicle	High school	No	On collection facility	Without injury	VVR
BM0101	2022-05	Male	20	First time	Whole blood	200	Blood collection vehicle	High school	No	On collection facility	Without injury	VVR
BM0101	2022-05	Female	28	First time	Whole blood	200	Blood collection vehicle	Individual	No	On collection facility	Without injury	VVR
BM0101	2022-05	Male	24	First time	Whole blood	200	Blood collection vehicle	Individual	No	On collection facility	Without injury	VVR
BM0101	2022-05	Male	25	First time	Whole blood	300	Blood collection shelter	Individual	No	On collection facility	Without injury	VVR
BM0101	2022-05	Female	23	First time	Whole blood	400	Blood collection shelter	Individual	No	On collection facility	Without injury	VVR
BM0101	2022-05	Male	25	First time	Whole blood	400	Blood collection vehicle	Individual	No	On collection facility	Without injury	VVR
BM0101	2022-05	Female	37	Repeat	Whole blood	400	Blood collection vehicle	Individual	No	On collection facility	Without injury	VVR
BM0101	2022-05	Male	28	First time	Whole blood	200	Blood collection shelter	Individual	No	On collection facility	Without injury	VVR
BM0101	2022-05	Male	30	First time	Whole blood	400	Blood collection shelter	Individual	No	On collection facility	Without injury	VVR
BM0101	2022-05	Male	19	First time	Whole blood	200	Blood collection vehicle	High school	Yes	On collection facility	Without injury	VVR
BM0101	2022-05	Male	22	Repeat	Whole blood	400	Blood collection vehicle	High school	No	On collection facility	Without injury	VVR
BM0101	2022-05	Male	21	First time	Whole blood	300	Blood collection vehicle	Individual	No	On collection facility	Without injury	VVR
BM0101	2022-05	Male	22	First time	Whole blood	400	Blood collection vehicle	Individual	No	On collection facility	Without injury	VVR
BM0101	2022-05	Male	19	First time	Whole blood	300	Blood collection vehicle	High school	No	On collection facility	Without injury	VVR
BM0101	2022-05	Male	20	First time	Whole blood	300	Blood collection vehicle	High school	No	On collection facility	Without injury	VVR
BM0101	2022-05	Male	22	First time	Whole blood	300	Blood collection vehicle	High school	No	On collection facility	Without injury	VVR
BM0101	2022-05	Male	20	Repeat	Whole blood	400	Blood collection vehicle	High school	No	On collection facility	Without injury	VVR
BM0101	2022-05	Male	19	First time	Whole blood	200	Blood collection vehicle	High school	No	On collection facility	Without injury	VVR
BM0101	2022-05	Male	19	First time	Whole blood	200	Blood collection vehicle	High school	No	On collection facility	Without injury	VVR
BM0101	2022-05	Male	18	First time	Whole blood	200	Blood collection vehicle	High school	No	On collection facility	Without injury	VVR
BM0101	2022-05	Male	21	First time	Whole blood	200	Blood collection vehicle	High school	No	On collection facility	Without injury	VVR
BM0101	2022-05	Male	20	Repeat	Whole blood	200	Blood collection vehicle	High school	No	On collection facility	Without injury	VVR
BM0101	2022-05	Male	19	First time	Whole blood	200	Blood collection vehicle	High school	No	On collection facility	Without injury	VVR
BM0101	2022-05	Male	19	First time	Whole blood	200	Blood collection vehicle	High school	No	On collection facility	Without injury	VVR
BM0101	2022-05	Male	24	First time	Whole blood	200	Blood collection vehicle	High school	No	On collection facility	Without injury	VVR
BM0101	2022-05	Female	18	First time	Whole blood	400	Blood collection shelter	Individual	No	On collection facility	Without injury	VVR
BM0101	2022-05	Male	18	First time	Whole blood	200	Blood collection vehicle	High school	No	On collection facility	Without injury	VVR
BM0101	2022-05	Male	22	First time	Whole blood	200	Blood collection vehicle	High school	No	On collection facility	Without injury	VVR
BM0101	2022-05	Female	27	Repeat	Whole blood	400	Blood collection vehicle	Individual	No	On collection facility	Without injury	VVR
BM0101	2022-05	Male	32	First time	Whole blood	200	Blood collection vehicle	High school	No	On collection facility	Without injury	VVR
BM0101	2022-05	Male	19	First time	Whole blood	200	Blood collection vehicle	High school	No	On collection facility	Without injury	VVR
BM0101	2022-05	Female	19	First time	Whole blood	200	Blood collection vehicle	High school	No	On collection facility	Without injury	VVR
BM0101	2022-05	Male	20	First time	Whole blood	200	Blood collection vehicle	High school	No	On collection facility	Without injury	VVR
BM0101	2022-05	Male	19	First time	Whole blood	200	Blood collection vehicle	High school	No	On collection facility	Without injury	VVR
BM0101	2022-05	Male	21	Repeat	Whole blood	400	Blood collection vehicle	Individual	No	On collection facility	Without injury	VVR
BM0101	2022-05	Male	28	First time	Whole blood	400	Blood collection vehicle	Individual	No	On collection facility	Without injury	VVR
BM0101	2022-05	Female	19	Repeat	Whole blood	300	Blood collection vehicle	High school	No	On collection facility	Without injury	VVR
BM0101	2022-05	Male	19	First time	Whole blood	300	Blood collection vehicle	High school	No	On collection facility	Without injury	VVR
BM0101	2022-05	Male	20	First time	Whole blood	200	Blood collection vehicle	High school	No	On collection facility	Without injury	VVR
BM0101	2022-05	Female	19	First time	Whole blood	200	Blood collection vehicle	High school	No	On collection facility	Without injury	VVR
BM0101	2022-05	Male	19	First time	Whole blood	200	Blood collection vehicle	High school	No	On collection facility	Without injury	VVR
BM0101	2022-05	Male	20	First time	Whole blood	200	Blood collection vehicle	High school	No	On collection facility	Without injury	VVR
BM0101	2022-05	Male	20	First time	Whole blood	200	Blood collection vehicle	High school	No	On collection facility	Without injury	VVR
BM0101	2022-05	Male	19	First time	Whole blood	200	Blood collection vehicle	High school	No	On collection facility	Without injury	VVR
BM0101	2022-05	Female	22	First time	Whole blood	200	Blood collection vehicle	High school	No	On collection facility	Without injury	VVR
BM0101	2022-05	Male	19	First time	Whole blood	200	Blood collection vehicle	High school	No	On collection facility	Without injury	VVR
BM0101	2022-05	Female	18	First time	Whole blood	200	Blood collection vehicle	High school	No	On collection facility	Without injury	VVR
BM0101	2022-05	Female	19	First time	Whole blood	200	Blood collection vehicle	High school	Yes	On collection facility	Without injury	VVR
BM0101	2022-05	Female	20	First time	Whole blood	200	Blood collection vehicle	High school	No	On collection facility	Without injury	VVR
BM0101	2022-05	Male	19	First time	Whole blood	200	Blood collection vehicle	High school	No	On collection facility	Without injury	VVR
BM0101	2022-05	Male	20	First time	Whole blood	200	Blood collection vehicle	High school	No	On collection facility	Without injury	VVR
BM0101	2022-05	Female	20	First time	Whole blood	200	Blood collection vehicle	High school	No	On collection facility	Without injury	VVR
BM0101	2022-05	Male	24	Repeat	Whole blood	200	Blood collection vehicle	Individual	No	On collection facility	Without injury	VVR
BM0101	2022-05	Male	18	First time	Whole blood	200	Blood collection vehicle	High school	No	On collection facility	Without injury	VVR
BM0101	2022-05	Female	20	Repeat	Whole blood	400	Blood collection vehicle	High school	No	On collection facility	Without injury	VVR
BM0101	2022-05	Female	20	First time	Whole blood	300	Blood collection vehicle	High school	No	On collection facility	Without injury	VVR
BM0101	2022-05	Male	32	First time	Whole blood	400	Blood collection vehicle	Individual	No	On collection facility	Without injury	VVR
BM0101	2022-05	Female	22	First time	Whole blood	400	Blood collection vehicle	Individual	No	On collection facility	Without injury	VVR
BM0101	2022-05	Female	32	Repeat	Whole blood	400	Blood collection vehicle	Social group	No	On collection facility	Without injury	VVR
BM0101	2022-05	Male	22	First time	Whole blood	200	Blood collection vehicle	High school	No	On collection facility	Without injury	VVR
BM0101	2022-05	Male	20	First time	Whole blood	300	Blood collection vehicle	High school	No	On collection facility	Without injury	VVR
BM0101	2022-05	Female	19	First time	Whole blood	300	Blood collection vehicle	High school	No	On collection facility	Without injury	VVR
BM0101	2022-05	Male	20	First time	Whole blood	200	Blood collection vehicle	High school	No	On collection facility	Without injury	VVR
BM0101	2022-05	Male	32	First time	Whole blood	200	Blood collection shelter	Individual	No	On collection facility	Without injury	VVR
BM0101	2022-05	Male	19	First time	Whole blood	300	Blood collection vehicle	Individual	No	On collection facility	Without injury	VVR
BM0101	2022-05	Male	45	First time	Whole blood	200	Blood collection vehicle	Individual	No	On collection facility	Without injury	VVR
BM0101	2022-05	Male	20	First time	Whole blood	200	Blood collection shelter	Individual	No	On collection facility	Without injury	VVR
BM0101	2022-06	Female	23	First time	Whole blood	400	Blood collection shelter	Individual	No	On collection facility	Without injury	VVR
BM0101	2022-06	Female	22	Repeat	Whole blood	200	Blood collection vehicle	High school	No	On collection facility	Without injury	VVR
BM0101	2022-06	Female	18	First time	Whole blood	200	Blood collection vehicle	High school	No	On collection facility	Without injury	VVR
BM0101	2022-06	Female	19	First time	Whole blood	300	Blood collection vehicle	High school	No	On collection facility	Without injury	VVR
BM0101	2022-06	Female	20	First time	Whole blood	200	Blood collection vehicle	High school	No	On collection facility	Without injury	VVR
BM0101	2022-06	Female	28	Repeat	Whole blood	300	Blood collection shelter	Individual	No	On collection facility	Without injury	VVR
BM0101	2022-06	Female	22	First time	Whole blood	300	Blood collection vehicle	High school	No	On collection facility	Without injury	VVR
BM0101	2022-06	Female	19	First time	Whole blood	200	Blood collection vehicle	High school	No	On collection facility	Without injury	VVR
BM0101	2022-06	Female	20	Repeat	Whole blood	200	Blood collection vehicle	High school	No	On collection facility	Without injury	VVR
BM0101	2022-06	Female	21	First time	Whole blood	200	Blood collection vehicle	High school	No	On collection facility	Without injury	VVR
BM0101	2022-06	Female	19	First time	Whole blood	200	Blood collection vehicle	High school	No	On collection facility	Without injury	VVR
BM0101	2022-06	Female	23	First time	Whole blood	200	Blood collection vehicle	Individual	No	On collection facility	Without injury	VVR
BM0101	2022-06	Male	39	First time	Whole blood	300	Blood collection shelter	Individual	No	On collection facility	Without injury	VVR
BM0101	2022-06	Male	41	First time	Whole blood	200	Blood collection shelter	Individual	No	On collection facility	Without injury	VVR
BM0101	2022-06	Male	22	Repeat	Whole blood	300	Blood collection vehicle	High school	No	On collection facility	Without injury	VVR
BM0101	2022-06	Male	19	First time	Whole blood	300	Blood collection vehicle	High school	No	On collection facility	Without injury	VVR
BM0101	2022-06	Male	42	First time	Whole blood	300	Blood collection shelter	Individual	No	On collection facility	Without injury	VVR
BM0101	2022-06	Male	21	Repeat	Whole blood	300	Blood collection vehicle	High school	No	On collection facility	Without injury	VVR
BM0101	2022-06	Female	20	First time	Whole blood	200	Blood collection vehicle	High school	No	On collection facility	Without injury	VVR
BM0101	2022-06	Female	19	First time	Whole blood	200	Blood collection vehicle	High school	No	On collection facility	Without injury	VVR
BM0101	2022-06	Female	18	First time	Whole blood	200	Blood collection vehicle	High school	No	On collection facility	Without injury	VVR
BM0101	2022-06	Male	18	First time	Whole blood	200	Blood collection shelter	Individual	No	On collection facility	Without injury	VVR
BM0101	2022-06	Male	33	First time	Whole blood	200	Blood collection shelter	Individual	No	On collection facility	Without injury	VVR
BM0101	2022-06	Male	19	First time	Whole blood	200	Blood collection vehicle	High school	No	On collection facility	Without injury	VVR
BM0101	2022-06	Female	24	Repeat	Whole blood	200	Blood collection shelter	Individual	No	On collection facility	Without injury	VVR
BM0101	2022-06	Female	18	First time	Whole blood	200	Blood collection vehicle	High school	No	On collection facility	Without injury	VVR
BM0101	2022-06	Male	19	First time	Whole blood	200	Blood collection vehicle	High school	No	On collection facility	Without injury	VVR
BM0101	2022-06	Female	23	First time	Whole blood	200	Blood collection vehicle	High school	No	On collection facility	Without injury	VVR
BM0101	2022-06	Male	22	First time	Whole blood	200	Blood collection vehicle	High school	No	On collection facility	Without injury	VVR
BM0101	2022-06	Male	22	Repeat	Whole blood	200	Blood collection vehicle	High school	No	On collection facility	Without injury	VVR
BM0101	2022-06	Male	20	First time	Whole blood	200	Blood collection vehicle	High school	No	On collection facility	Without injury	VVR
BM0101	2022-06	Male	18	First time	Whole blood	200	Blood collection vehicle	High school	No	On collection facility	Without injury	VVR
BM0101	2022-06	Female	18	First time	Whole blood	200	Blood collection vehicle	High school	No	On collection facility	Without injury	VVR
BM0101	2022-06	Female	23	Repeat	Whole blood	200	Blood collection vehicle	High school	No	On collection facility	Without injury	VVR
BM0101	2022-06	Female	20	Repeat	Whole blood	300	Blood collection vehicle	High school	No	On collection facility	Without injury	VVR
BM0101	2022-06	Female	19	First time	Whole blood	200	Blood collection vehicle	High school	No	On collection facility	Without injury	VVR
BM0101	2022-06	Male	23	Repeat	Whole blood	400	Blood collection shelter	Individual	No	On collection facility	Without injury	VVR
BM0101	2022-06	Female	18	Repeat	Whole blood	200	Blood collection shelter	Individual	No	On collection facility	Without injury	VVR
BM0101	2022-06	Male	23	First time	Whole blood	200	Blood collection vehicle	Individual	No	On collection facility	Without injury	VVR
BM0101	2022-06	Female	19	Repeat	Whole blood	200	Blood collection vehicle	High school	No	On collection facility	Without injury	VVR
BM0101	2022-06	Female	19	First time	Whole blood	200	Blood collection vehicle	High school	No	On collection facility	Without injury	VVR
BM0101	2022-06	Female	19	First time	Whole blood	300	Blood collection vehicle	High school	No	On collection facility	Without injury	VVR
BM0101	2022-06	Female	19	First time	Whole blood	200	Blood collection vehicle	High school	No	On collection facility	Without injury	VVR
BM0101	2022-06	Male	29	Repeat	Whole blood	200	Blood collection vehicle	Individual	No	On collection facility	Without injury	VVR
BM0101	2022-06	Male	23	First time	Whole blood	400	Blood collection shelter	Individual	No	On collection facility	Without injury	VVR
BM0101	2022-06	Male	42	Repeat	Whole blood	400	Blood collection shelter	Individual	No	On collection facility	Without injury	VVR
BM0101	2022-06	Male	33	First time	Whole blood	200	Blood collection vehicle	Social group	No	On collection facility	Without injury	VVR
BM0101	2022-06	Female	32	Repeat	Whole blood	200	Blood collection shelter	Individual	No	On collection facility	Without injury	VVR
BM0101	2022-06	Male	23	First time	Whole blood	200	Blood collection vehicle	Social group	No	On collection facility	Without injury	VVR
BM0101	2022-06	Female	20	First time	Whole blood	300	Blood collection shelter	Individual	No	On collection facility	Without injury	VVR
BM0101	2022-06	Female	30	Repeat	Whole blood	200	Blood collection vehicle	Social group	No	On collection facility	Without injury	VVR
BM0101	2022-06	Female	38	First time	Whole blood	200	Blood collection shelter	Individual	No	On collection facility	Without injury	VVR
BM0101	2022-06	Female	18	First time	Whole blood	200	Blood collection vehicle	Individual	No	On collection facility	Without injury	VVR
BM0101	2022-06	Female	30	First time	Whole blood	200	Blood collection vehicle	Social group	No	On collection facility	Without injury	VVR
BM0101	2022-06	Male	23	Repeat	Whole blood	300	Blood collection vehicle	Social group	No	On collection facility	Without injury	VVR
BM0101	2022-06	Male	20	First time	Whole blood	300	Blood collection shelter	Individual	No	On collection facility	Without injury	VVR
BM0101	2022-06	Male	36	Repeat	Whole blood	200	Blood collection vehicle	Social group	No	On collection facility	Without injury	VVR
BM0101	2022-06	Male	41	First time	Whole blood	300	Blood collection vehicle	Social group	No	On collection facility	Without injury	VVR
BM0101	2022-06	Male	35	Repeat	Whole blood	200	Blood collection vehicle	Social group	No	On collection facility	Without injury	VVR
BM0101	2022-06	Female	21	First time	Whole blood	300	Blood collection shelter	Individual	No	On collection facility	Without injury	VVR
BM0101	2022-06	Male	19	First time	Whole blood	400	Blood collection vehicle	Social group	No	On collection facility	Without injury	VVR
BM0101	2022-06	Male	27	First time	Whole blood	300	Blood collection shelter	Individual	No	On collection facility	Without injury	VVR
BM0101	2022-06	Female	22	First time	Whole blood	300	Blood collection vehicle	Social group	No	On collection facility	Without injury	VVR
BM0101	2022-06	Female	40	First time	Whole blood	400	Blood collection vehicle	Social group	No	On collection facility	Without injury	VVR
BM0101	2022-06	Male	36	First time	Whole blood	200	Blood collection shelter	Individual	No	On collection facility	Without injury	VVR
BM0101	2022-06	Female	18	First time	Whole blood	400	Blood collection shelter	Individual	No	On collection facility	Without injury	VVR
BM0101	2022-06	Female	35	Repeat	Whole blood	400	Blood collection vehicle	Social group	No	On collection facility	Without injury	VVR
BM0101	2022-06	Male	34	First time	Whole blood	200	Blood collection vehicle	Social group	No	On collection facility	Without injury	VVR
BM0101	2022-06	Female	20	First time	Whole blood	200	Blood collection vehicle	Individual	No	On collection facility	Without injury	VVR
BM0101	2022-07	Female	23	First time	Whole blood	200	Blood collection shelter	Individual	No	On collection facility	Without injury	VVR
BM0101	2022-07	Male	26	Repeat	Whole blood	200	Blood collection shelter	Individual	No	On collection facility	Without injury	VVR
BM0101	2022-07	Male	18	First time	Whole blood	200	Blood collection vehicle	Social group	No	On collection facility	Without injury	VVR
BM0101	2022-07	Male	32	First time	Whole blood	200	Blood collection vehicle	Social group	No	On collection facility	Without injury	VVR
BM0101	2022-07	Female	43	Repeat	Whole blood	400	Blood collection vehicle	Social group	No	On collection facility	Without injury	VVR
BM0101	2022-07	Male	25	First time	Whole blood	200	Blood collection vehicle	Social group	No	On collection facility	Without injury	VVR
BM0101	2022-07	Male	26	Repeat	Whole blood	300	Blood collection vehicle	Social group	No	On collection facility	Without injury	VVR
BM0101	2022-07	Male	28	First time	Whole blood	200	Blood collection vehicle	Social group	No	On collection facility	Without injury	VVR
BM0101	2022-07	Male	43	Repeat	Whole blood	300	Blood collection vehicle	Social group	No	On collection facility	Without injury	VVR
BM0101	2022-07	Male	29	First time	Whole blood	400	Blood collection vehicle	Social group	No	On collection facility	Without injury	VVR
BM0101	2022-07	Female	33	First time	Whole blood	400	Blood collection shelter	Individual	No	On collection facility	Without injury	VVR
BM0101	2022-07	Male	23	First time	Whole blood	300	Blood collection vehicle	Social group	No	On collection facility	Without injury	VVR
BM0101	2022-07	Female	46	Repeat	Whole blood	400	Blood collection shelter	Individual	No	On collection facility	Without injury	VVR
BM0101	2022-07	Male	39	Repeat	Whole blood	200	Blood collection vehicle	Social group	No	On collection facility	Without injury	VVR
BM0101	2022-07	Female	22	Repeat	Whole blood	200	Blood collection shelter	Individual	No	On collection facility	Without injury	VVR
BM0101	2022-07	Male	28	Repeat	Whole blood	200	Blood collection vehicle	Social group	No	On collection facility	Without injury	VVR
BM0101	2022-07	Male	44	First time	Whole blood	200	Blood collection vehicle	Social group	No	On collection facility	Without injury	VVR
BM0101	2022-07	Male	31	Repeat	Whole blood	200	Blood collection vehicle	Social group	No	On collection facility	Without injury	VVR
BM0101	2022-07	Female	24	First time	Whole blood	200	Blood collection vehicle	Social group	No	On collection facility	Without injury	VVR
BM0101	2022-07	Male	18	First time	Whole blood	200	Blood collection shelter	Individual	No	On collection facility	Without injury	VVR
BM0101	2022-07	Male	35	First time	Whole blood	400	Blood collection vehicle	Social group	No	On collection facility	Without injury	VVR
BM0101	2022-07	Male	23	First time	Whole blood	200	Blood collection vehicle	Social group	No	On collection facility	Without injury	VVR
BM0101	2022-07	Male	30	First time	Whole blood	200	Blood collection shelter	Individual	No	On collection facility	Without injury	VVR
BM0101	2022-07	Male	31	First time	Whole blood	400	Blood collection shelter	Individual	No	On collection facility	Without injury	VVR
BM0101	2022-07	Male	29	First time	Whole blood	200	Blood collection vehicle	Social group	No	On collection facility	Without injury	VVR
BM0101	2022-07	Male	19	First time	Whole blood	400	Blood collection vehicle	Social group	No	On collection facility	Without injury	VVR
BM0101	2022-07	Female	20	First time	Whole blood	200	Blood collection vehicle	Social group	No	On collection facility	Without injury	VVR
BM0101	2022-07	Female	25	First time	Whole blood	200	Blood collection shelter	Individual	No	On collection facility	Without injury	VVR
BM0101	2022-07	Male	29	First time	Whole blood	200	Blood collection shelter	Individual	No	On collection facility	Without injury	VVR
BM0101	2022-07	Female	21	First time	Whole blood	200	Blood collection shelter	Individual	No	On collection facility	Without injury	VVR
BM0101	2022-07	Female	21	First time	Whole blood	200	Blood collection vehicle	Social group	No	On collection facility	Without injury	VVR
BM0101	2022-07	Male	23	First time	Whole blood	400	Blood collection shelter	Individual	No	On collection facility	Without injury	VVR
BM0101	2022-07	Male	30	First time	Whole blood	200	Blood collection vehicle	Social group	No	On collection facility	Without injury	VVR
BM0101	2022-07	Male	21	First time	Whole blood	300	Blood collection shelter	Individual	No	On collection facility	Without injury	VVR
BM0101	2022-07	Female	22	First time	Whole blood	300	Fixed site	Individual	No	On collection facility	Without injury	VVR
BM0101	2022-07	Male	28	First time	Whole blood	300	Blood collection vehicle	Social group	No	On collection facility	Without injury	VVR
BM0101	2022-07	Female	30	Repeat	Whole blood	200	Blood collection shelter	Individual	No	On collection facility	Without injury	VVR
BM0101	2022-07	Male	23	First time	Whole blood	200	Blood collection shelter	Individual	No	On collection facility	Without injury	VVR
BM0101	2022-07	Female	22	First time	Whole blood	400	Blood collection shelter	Individual	No	On collection facility	Without injury	VVR
BM0101	2022-07	Female	23	First time	Whole blood	200	Blood collection vehicle	Social group	No	On collection facility	Without injury	VVR
BM0101	2022-07	Male	19	Repeat	Whole blood	300	Blood collection shelter	Individual	No	On collection facility	Without injury	VVR
BM0101	2022-07	Female	29	Repeat	Whole blood	400	Blood collection vehicle	Social group	No	On collection facility	Without injury	VVR
BM0101	2022-07	Male	20	Repeat	Whole blood	200	Blood collection vehicle	Social group	No	On collection facility	Without injury	VVR
BM0101	2022-07	Male	24	First time	Whole blood	300	Fixed site	Individual	Yes	On collection facility	Without injury	VVR
BM0101	2022-07	Female	24	Repeat	Whole blood	300	Blood collection vehicle	Social group	No	On collection facility	Without injury	VVR
BM0101	2022-07	Female	32	Repeat	Whole blood	300	Blood collection shelter	Individual	No	On collection facility	Without injury	VVR
BM0101	2022-07	Female	31	First time	Whole blood	200	Blood collection vehicle	Social group	No	On collection facility	Without injury	VVR
BM0101	2022-07	Male	18	First time	Whole blood	200	Blood collection shelter	Individual	No	On collection facility	Without injury	VVR
BM0101	2022-07	Female	24	First time	Whole blood	200	Blood collection shelter	Individual	No	On collection facility	Without injury	VVR
BM0101	2022-07	Male	21	First time	Whole blood	300	Blood collection vehicle	Social group	No	On collection facility	Without injury	VVR
BM0101	2022-07	Male	20	First time	Whole blood	200	Blood collection vehicle	Social group	No	On collection facility	Without injury	VVR
BM0101	2022-07	Male	20	First time	Whole blood	200	Blood collection vehicle	Social group	No	On collection facility	Without injury	VVR
BM0101	2022-08	Male	28	First time	Whole blood	200	Blood collection vehicle	Social group	No	On collection facility	Without injury	VVR
BM0101	2022-08	Male	37	Repeat	Whole blood	400	Blood collection vehicle	Social group	No	On collection facility	Without injury	VVR
BM0101	2022-08	Male	35	Repeat	Whole blood	200	Blood collection vehicle	Social group	No	On collection facility	Without injury	VVR
BM0101	2022-08	Female	36	Repeat	Whole blood	200	Blood collection shelter	Individual	No	On collection facility	Without injury	VVR
BM0101	2022-08	Male	23	Repeat	Whole blood	200	Blood collection vehicle	Social group	No	On collection facility	Without injury	VVR
BM0101	2022-08	Male	20	Repeat	Whole blood	300	Blood collection vehicle	Social group	No	On collection facility	Without injury	VVR
BM0101	2022-08	Male	33	First time	Whole blood	300	Blood collection shelter	Individual	No	On collection facility	Without injury	VVR
BM0101	2022-08	Female	18	First time	Whole blood	200	Blood collection vehicle	Social group	No	On collection facility	Without injury	VVR
BM0101	2022-08	Male	22	First time	Whole blood	400	Blood collection shelter	Individual	No	On collection facility	Without injury	VVR
BM0101	2022-08	Male	22	Repeat	Whole blood	200	Blood collection vehicle	Social group	No	On collection facility	Without injury	VVR
BM0101	2022-08	Female	20	First time	Whole blood	300	Blood collection shelter	Individual	No	On collection facility	Without injury	VVR
BM0101	2022-08	Male	19	First time	Whole blood	300	Blood collection shelter	Individual	No	On collection facility	Without injury	VVR
BM0101	2022-08	Female	26	First time	Whole blood	300	Blood collection shelter	Individual	No	On collection facility	Without injury	VVR
BM0101	2022-08	Female	19	First time	Whole blood	300	Blood collection shelter	Individual	No	On collection facility	Without injury	VVR
BM0101	2022-08	Female	41	Repeat	Whole blood	400	Blood collection shelter	Individual	No	On collection facility	Without injury	VVR
BM0101	2022-08	Male	24	First time	Whole blood	300	Blood collection shelter	Individual	No	On collection facility	Without injury	VVR
BM0101	2022-08	Male	22	Repeat	Whole blood	200	Blood collection vehicle	Social group	No	On collection facility	Without injury	VVR
BM0101	2022-08	Female	40	First time	Whole blood	200	Blood collection vehicle	Social group	No	On collection facility	Without injury	VVR
BM0101	2022-08	Male	43	Repeat	Whole blood	400	Fixed site	Individual	No	On collection facility	Without injury	VVR
BM0101	2022-08	Male	21	First time	Whole blood	200	Blood collection shelter	Individual	No	On collection facility	Without injury	VVR
BM0101	2022-08	Female	30	First time	Whole blood	300	Fixed site	Individual	No	On collection facility	Without injury	VVR
BM0101	2022-08	Male	31	First time	Whole blood	300	Blood collection shelter	Individual	No	On collection facility	Without injury	VVR
BM0101	2022-08	Male	53	First time	Whole blood	300	Blood collection vehicle	Social group	No	On collection facility	Without injury	VVR
BM0101	2022-08	Female	22	Repeat	Whole blood	200	Blood collection vehicle	Social group	No	On collection facility	Without injury	VVR
BM0101	2022-08	Female	25	Repeat	Whole blood	200	Blood collection shelter	Individual	No	On collection facility	Without injury	VVR
BM0101	2022-08	Male	33	First time	Whole blood	300	Fixed site	Individual	No	On collection facility	Without injury	VVR
BM0101	2022-08	Male	40	First time	Whole blood	200	Blood collection shelter	Individual	No	On collection facility	Without injury	VVR
BM0101	2022-08	Male	20	First time	Whole blood	300	Blood collection shelter	Individual	No	On collection facility	Without injury	VVR
BM0101	2022-08	Male	47	Repeat	Whole blood	300	Blood collection shelter	Individual	No	On collection facility	Without injury	VVR
BM0101	2022-08	Male	36	First time	Whole blood	300	Blood collection shelter	Individual	No	On collection facility	Without injury	VVR
BM0101	2022-08	Male	34	First time	Whole blood	300	Blood collection vehicle	Social group	No	On collection facility	Without injury	VVR
BM0101	2022-08	Female	24	Repeat	Whole blood	200	Blood collection shelter	Individual	No	On collection facility	Without injury	VVR
BM0101	2022-08	Male	27	Repeat	Whole blood	200	Blood collection vehicle	Social group	No	On collection facility	Without injury	VVR
BM0101	2022-08	Female	24	First time	Whole blood	200	Blood collection shelter	Individual	No	On collection facility	Without injury	VVR
BM0101	2022-08	Male	27	Repeat	Whole blood	400	Blood collection shelter	Individual	No	On collection facility	Without injury	VVR
BM0101	2022-08	Male	29	Repeat	Whole blood	200	Blood collection vehicle	Social group	No	On collection facility	Without injury	VVR
BM0101	2022-08	Female	20	First time	Whole blood	200	Blood collection shelter	Individual	No	On collection facility	Without injury	VVR
BM0101	2022-08	Female	20	First time	Whole blood	300	Blood collection vehicle	Social group	No	On collection facility	Without injury	VVR
BM0101	2022-08	Male	35	First time	Whole blood	400	Blood collection vehicle	Social group	No	On collection facility	Without injury	VVR
BM0101	2022-08	Female	31	Repeat	Whole blood	200	Blood collection vehicle	Social group	No	On collection facility	Without injury	VVR
BM0101	2022-08	Male	27	First time	Whole blood	400	Blood collection vehicle	Social group	No	On collection facility	Without injury	VVR
BM0101	2022-08	Male	30	First time	Whole blood	300	Blood collection vehicle	Social group	Yes	On collection facility	Without injury	VVR
BM0101	2022-08	Female	41	Repeat	Whole blood	400	Blood collection shelter	Individual	No	On collection facility	Without injury	VVR
BM0101	2022-08	Male	34	Repeat	Whole blood	200	Blood collection vehicle	Individual	No	On collection facility	Without injury	VVR
BM0101	2022-08	Male	38	First time	Whole blood	300	Blood collection vehicle	Social group	Yes	On collection facility	Without injury	VVR
BM0101	2022-08	Female	25	First time	Whole blood	200	Blood collection vehicle	Social group	No	On collection facility	Without injury	VVR
BM0101	2022-08	Male	19	First time	Whole blood	300	Blood collection vehicle	Social group	No	On collection facility	Without injury	VVR
BM0101	2022-08	Female	21	First time	Whole blood	200	Blood collection shelter	Individual	No	On collection facility	Without injury	VVR
BM0101	2022-08	Female	21	Repeat	Whole blood	200	Blood collection shelter	Individual	No	On collection facility	Without injury	VVR
BM0101	2022-08	Male	28	First time	Whole blood	400	Blood collection shelter	Individual	No	On collection facility	Without injury	VVR
BM0101	2022-08	Male	20	First time	Whole blood	200	Blood collection shelter	Individual	No	On collection facility	Without injury	VVR
BM0101	2022-08	Male	23	First time	Whole blood	200	Blood collection vehicle	Social group	No	On collection facility	Without injury	VVR
BM0101	2022-08	Male	24	Repeat	Whole blood	300	Blood collection vehicle	Social group	No	On collection facility	Without injury	VVR
BM0101	2022-08	Female	19	First time	Whole blood	300	Blood collection shelter	Individual	No	On collection facility	Without injury	VVR
BM0101	2022-08	Male	53	First time	Whole blood	200	Blood collection vehicle	Social group	No	On collection facility	Without injury	VVR
BM0101	2022-08	Male	32	Repeat	Whole blood	200	Blood collection vehicle	Social group	No	On collection facility	Without injury	VVR
BM0101	2022-08	Female	19	First time	Whole blood	400	Blood collection shelter	Individual	No	On collection facility	Without injury	VVR
BM0101	2022-08	Female	30	First time	Whole blood	200	Fixed site	Individual	No	On collection facility	Without injury	VVR
BM0101	2022-08	Female	28	First time	Whole blood	200	Blood collection vehicle	Social group	No	On collection facility	Without injury	VVR
BM0101	2022-08	Female	28	First time	Whole blood	300	Blood collection vehicle	Social group	No	On collection facility	Without injury	VVR
BM0101	2022-08	Male	18	First time	Whole blood	400	Blood collection shelter	Individual	No	On collection facility	Without injury	VVR
BM0101	2022-08	Male	19	First time	Whole blood	400	Blood collection shelter	Individual	No	On collection facility	Without injury	VVR
BM0101	2022-08	Male	22	First time	Whole blood	200	Blood collection vehicle	Social group	No	On collection facility	Without injury	VVR
BM0101	2022-08	Male	19	First time	Whole blood	400	Blood collection vehicle	Individual	No	On collection facility	Without injury	VVR
BM0101	2022-08	Male	35	First time	Whole blood	400	Blood collection shelter	Individual	No	On collection facility	Without injury	VVR
BM0101	2022-09	Female	25	Repeat	Whole blood	200	Blood collection shelter	Individual	No	On collection facility	Without injury	VVR
BM0101	2022-09	Female	20	First time	Whole blood	200	Fixed site	Individual	No	On collection facility	Without injury	VVR
BM0101	2022-09	Male	23	First time	Whole blood	200	Blood collection vehicle	Social group	No	On collection facility	Without injury	VVR
BM0101	2022-09	Female	22	Repeat	Whole blood	400	Fixed site	Individual	No	On collection facility	Without injury	VVR
BM0101	2022-09	Male	21	First time	Whole blood	300	Blood collection vehicle	Individual	No	On collection facility	Without injury	VVR
BM0101	2022-09	Male	18	First time	Whole blood	300	Blood collection shelter	Individual	No	On collection facility	Without injury	VVR
BM0101	2022-09	Male	21	Repeat	Whole blood	400	Blood collection shelter	Individual	No	On collection facility	Without injury	VVR
BM0101	2022-09	Male	30	First time	Whole blood	200	Blood collection shelter	Individual	Yes	On collection facility	Without injury	VVR
BM0101	2022-09	Female	39	Repeat	Whole blood	200	Blood collection vehicle	Social group	No	On collection facility	Without injury	VVR
BM0101	2022-09	Female	23	Repeat	Whole blood	300	Blood collection shelter	Individual	No	On collection facility	Without injury	VVR
BM0101	2022-09	Female	33	Repeat	Whole blood	400	Blood collection vehicle	Social group	No	On collection facility	Without injury	VVR
BM0101	2022-09	Female	34	First time	Whole blood	200	Blood collection shelter	Individual	No	On collection facility	Without injury	VVR
BM0101	2022-09	Male	31	First time	Whole blood	400	Blood collection shelter	Individual	No	On collection facility	Without injury	VVR
BM0101	2022-09	Male	33	First time	Whole blood	300	Blood collection vehicle	Social group	No	On collection facility	Without injury	VVR
BM0101	2022-09	Male	43	Repeat	Whole blood	200	Blood collection vehicle	Social group	No	On collection facility	Without injury	VVR
BM0101	2022-09	Female	29	Repeat	Whole blood	400	Blood collection vehicle	Social group	No	On collection facility	Without injury	VVR
BM0101	2022-09	Female	38	First time	Whole blood	300	Blood collection shelter	Individual	No	On collection facility	Without injury	VVR
BM0101	2022-09	Male	37	First time	Whole blood	200	Blood collection vehicle	Individual	No	On collection facility	Without injury	VVR
BM0101	2022-09	Male	23	First time	Whole blood	300	Blood collection vehicle	Social group	No	On collection facility	Without injury	VVR
BM0101	2022-09	Female	33	Repeat	Whole blood	400	Blood collection vehicle	Individual	Yes	Outside collection facility	Without injury	VVR
BM0101	2022-09	Male	21	First time	Whole blood	300	Blood collection shelter	Individual	No	On collection facility	Without injury	VVR
BM0101	2022-09	Female	24	First time	Whole blood	200	Fixed site	Individual	No	On collection facility	Without injury	VVR
BM0101	2022-09	Male	22	First time	Whole blood	200	Fixed site	Individual	No	On collection facility	Without injury	VVR
BM0101	2022-09	Female	20	First time	Whole blood	200	Blood collection vehicle	Individual	No	On collection facility	Without injury	VVR
BM0101	2022-09	Male	22	First time	Whole blood	400	Blood collection shelter	Individual	No	On collection facility	Without injury	VVR
BM0101	2022-09	Female	23	First time	Whole blood	200	Blood collection shelter	Individual	No	On collection facility	Without injury	VVR
BM0101	2022-09	Female	18	First time	Whole blood	200	Blood collection shelter	Individual	No	On collection facility	Without injury	VVR
BM0101	2022-09	Male	41	First time	Whole blood	200	Blood collection shelter	Individual	No	On collection facility	Without injury	VVR
BM0101	2022-09	Female	20	Repeat	Whole blood	300	Blood collection shelter	Individual	No	On collection facility	Without injury	VVR
BM0101	2022-09	Male	32	First time	Whole blood	200	Blood collection shelter	Individual	No	On collection facility	Without injury	VVR
BM0101	2022-09	Female	33	Repeat	Whole blood	300	Blood collection shelter	Individual	No	On collection facility	Without injury	VVR
BM0101	2022-09	Male	21	First time	Whole blood	300	Blood collection vehicle	Social group	No	On collection facility	Without injury	VVR
BM0101	2022-09	Female	23	Repeat	Whole blood	200	Blood collection vehicle	Social group	No	On collection facility	Without injury	VVR
BM0101	2022-09	Male	28	First time	Whole blood	300	Blood collection vehicle	Social group	No	On collection facility	Without injury	VVR
BM0101	2022-09	Female	29	First time	Whole blood	300	Blood collection shelter	Individual	No	On collection facility	Without injury	VVR
BM0101	2022-09	Female	40	Repeat	Whole blood	200	Blood collection shelter	Social group	No	On collection facility	Without injury	VVR
BM0101	2022-09	Male	30	First time	Whole blood	200	Blood collection shelter	Individual	No	On collection facility	Without injury	VVR
BM0101	2022-09	Female	32	First time	Whole blood	400	Blood collection shelter	Individual	No	On collection facility	Without injury	VVR
BM0101	2022-09	Female	20	First time	Whole blood	200	Blood collection shelter	Individual	No	On collection facility	Without injury	VVR
BM0101	2022-09	Female	22	First time	Whole blood	400	Blood collection shelter	Individual	No	On collection facility	Without injury	VVR
BM0101	2022-09	Female	21	First time	Whole blood	400	Blood collection shelter	Individual	No	On collection facility	Without injury	VVR
BM0101	2022-09	Female	20	Repeat	Whole blood	200	Blood collection shelter	Individual	No	On collection facility	Without injury	VVR
BM0101	2022-09	Male	29	First time	Whole blood	300	Blood collection vehicle	Individual	No	On collection facility	Without injury	VVR
BM0101	2022-09	Male	29	Repeat	Whole blood	200	Blood collection shelter	Individual	Yes	On collection facility	Without injury	VVR
BM0101	2022-09	Female	35	First time	Whole blood	200	Blood collection vehicle	Individual	No	On collection facility	Without injury	VVR
BM0101	2022-09	Male	31	First time	Whole blood	200	Fixed site	Individual	No	On collection facility	Without injury	VVR
BM0101	2022-09	Female	29	Repeat	Whole blood	200	Blood collection vehicle	Individual	No	On collection facility	Without injury	VVR
BM0101	2022-09	Male	22	Repeat	Whole blood	200	Blood collection vehicle	Individual	No	On collection facility	Without injury	VVR
BM0101	2022-09	Male	25	First time	Whole blood	300	Blood collection shelter	Individual	No	On collection facility	Without injury	VVR
BM0101	2022-09	Male	20	First time	Whole blood	200	Blood collection shelter	Individual	No	On collection facility	Without injury	VVR
BM0101	2022-09	Female	22	First time	Whole blood	200	Blood collection vehicle	Social group	No	On collection facility	Without injury	VVR
BM0101	2022-09	Female	27	Repeat	Whole blood	300	Blood collection vehicle	Social group	No	On collection facility	Without injury	VVR
BM0101	2022-09	Female	30	First time	Whole blood	200	Blood collection shelter	Individual	No	On collection facility	Without injury	VVR
BM0101	2022-09	Male	21	First time	Whole blood	200	Blood collection shelter	Individual	No	On collection facility	Without injury	VVR
BM0101	2022-09	Male	29	First time	Whole blood	400	Blood collection shelter	Individual	No	On collection facility	Without injury	VVR
BM0101	2022-09	Male	46	First time	Whole blood	200	Blood collection vehicle	Social group	No	On collection facility	Without injury	VVR
BM0101	2022-09	Female	43	Repeat	Whole blood	200	Blood collection vehicle	Social group	No	On collection facility	Without injury	VVR
BM0101	2022-09	Male	33	Repeat	Whole blood	300	Blood collection vehicle	Social group	No	On collection facility	Without injury	VVR
BM0101	2022-09	Female	26	First time	Whole blood	200	Blood collection vehicle	Social group	No	On collection facility	Without injury	VVR
BM0101	2022-09	Male	18	First time	Whole blood	400	Blood collection shelter	Individual	No	On collection facility	Without injury	VVR
BM0101	2022-09	Male	21	First time	Whole blood	200	Blood collection vehicle	Social group	No	On collection facility	Without injury	VVR
BM0101	2022-09	Female	18	First time	Whole blood	400	Blood collection vehicle	Individual	No	On collection facility	Without injury	VVR
BM0101	2022-09	Female	35	First time	Whole blood	200	Blood collection vehicle	Social group	No	On collection facility	Without injury	VVR
BM0101	2022-09	Female	28	First time	Whole blood	200	Blood collection vehicle	Social group	No	On collection facility	Without injury	VVR
BM0101	2022-09	Male	25	First time	Whole blood	200	Blood collection vehicle	Social group	Yes	On collection facility	Without injury	VVR
BM0101	2022-09	Male	37	First time	Whole blood	400	Blood collection shelter	Individual	No	On collection facility	Without injury	VVR
BM0101	2022-09	Male	25	First time	Whole blood	400	Blood collection shelter	Individual	No	On collection facility	Without injury	VVR
BM0101	2022-09	Male	52	Repeat	Whole blood	400	Blood collection vehicle	Social group	No	On collection facility	Without injury	VVR
BM0101	2022-09	Male	30	Repeat	Whole blood	200	Blood collection shelter	Social group	No	On collection facility	Without injury	VVR
BM0101	2022-09	Female	28	Repeat	Whole blood	200	Blood collection shelter	Social group	No	On collection facility	Without injury	VVR
BM0101	2022-09	Male	39	Repeat	Whole blood	200	Blood collection vehicle	Social group	No	On collection facility	Without injury	VVR
BM0101	2022-09	Female	43	First time	Whole blood	400	Blood collection shelter	Individual	No	On collection facility	Without injury	VVR
BM0101	2022-09	Male	37	First time	Whole blood	400	Blood collection shelter	Individual	No	On collection facility	Without injury	VVR
BM0101	2022-09	Female	24	First time	Whole blood	200	Blood collection shelter	Individual	No	On collection facility	Without injury	VVR
BM0101	2022-09	Male	26	First time	Whole blood	300	Blood collection shelter	Individual	No	On collection facility	Without injury	VVR
BM0101	2022-09	Male	23	Repeat	Whole blood	200	Blood collection shelter	Individual	No	On collection facility	Without injury	VVR
BM0101	2022-09	Male	18	First time	Whole blood	200	Fixed site	Individual	No	On collection facility	Without injury	VVR
BM0101	2022-09	Female	23	First time	Whole blood	200	Blood collection vehicle	Social group	No	On collection facility	Without injury	VVR
BM0101	2022-09	Male	20	First time	Whole blood	200	Blood collection vehicle	Social group	No	On collection facility	Without injury	VVR
BM0101	2022-09	Female	25	First time	Whole blood	200	Blood collection shelter	Individual	No	On collection facility	Without injury	VVR
BM0101	2022-09	Male	21	First time	Whole blood	300	Blood collection vehicle	Social group	No	On collection facility	Without injury	VVR
BM0101	2022-09	Male	31	First time	Whole blood	200	Blood collection vehicle	Social group	No	On collection facility	Without injury	VVR
BM0101	2022-09	Female	27	First time	Whole blood	200	Blood collection vehicle	Social group	No	On collection facility	Without injury	VVR
BM0101	2022-09	Female	27	Repeat	Whole blood	200	Blood collection vehicle	Social group	No	On collection facility	Without injury	VVR
BM0101	2022-09	Female	38	First time	Whole blood	200	Blood collection vehicle	Social group	No	On collection facility	Without injury	VVR
BM0101	2022-09	Female	35	First time	Whole blood	300	Blood collection shelter	Individual	No	On collection facility	Without injury	VVR
BM0101	2022-09	Female	21	First time	Whole blood	200	Blood collection vehicle	Social group	No	On collection facility	Without injury	VVR
BM0101	2022-09	Male	29	First time	Whole blood	300	Blood collection vehicle	Social group	No	On collection facility	Without injury	VVR
BM0101	2022-09	Male	20	First time	Whole blood	200	Blood collection vehicle	Social group	No	On collection facility	Without injury	VVR
BM0101	2022-09	Male	33	First time	Whole blood	200	Blood collection shelter	Individual	No	On collection facility	Without injury	VVR
BM0101	2022-10	Male	29	First time	Whole blood	200	Blood collection vehicle	Individual	No	On collection facility	Without injury	VVR
BM0101	2022-10	Male	30	First time	Whole blood	300	Fixed site	Individual	No	On collection facility	Without injury	VVR
BM0101	2022-10	Male	34	Repeat	Whole blood	200	Blood collection vehicle	Individual	No	On collection facility	Without injury	VVR
BM0101	2022-10	Male	26	Repeat	Whole blood	200	Blood collection shelter	Individual	No	On collection facility	Without injury	VVR
BM0101	2022-10	Male	27	Repeat	Whole blood	400	Blood collection shelter	Individual	No	On collection facility	Without injury	VVR
BM0101	2022-10	Male	36	First time	Whole blood	400	Blood collection shelter	Individual	No	On collection facility	Without injury	VVR
BM0101	2022-10	Male	23	First time	Whole blood	200	Blood collection shelter	Individual	No	On collection facility	Without injury	VVR
BM0101	2022-10	Male	18	First time	Whole blood	200	Blood collection shelter	Individual	Yes	On collection facility	Without injury	VVR
BM0101	2022-10	Male	18	First time	Whole blood	200	Blood collection shelter	Individual	No	On collection facility	Without injury	VVR
BM0101	2022-10	Male	26	First time	Whole blood	200	Blood collection shelter	Individual	No	On collection facility	Without injury	VVR
BM0101	2022-10	Male	28	First time	Whole blood	200	Blood collection shelter	Individual	No	On collection facility	Without injury	VVR
BM0101	2022-10	Male	34	First time	Whole blood	300	Blood collection vehicle	Social group	No	On collection facility	Without injury	VVR
BM0101	2022-10	Male	26	First time	Whole blood	200	Blood collection shelter	Individual	No	On collection facility	Without injury	VVR
BM0101	2022-10	Male	33	Repeat	Whole blood	400	Blood collection vehicle	Social group	No	On collection facility	Without injury	VVR
BM0101	2022-10	Female	27	Repeat	Whole blood	400	Blood collection shelter	Individual	No	On collection facility	Without injury	VVR
BM0101	2022-10	Female	30	Repeat	Whole blood	400	Blood collection shelter	Individual	No	On collection facility	Without injury	VVR
BM0101	2022-10	Female	39	First time	Whole blood	200	Blood collection shelter	Individual	No	On collection facility	Without injury	VVR
BM0101	2022-10	Male	19	First time	Whole blood	200	Blood collection vehicle	Social group	No	On collection facility	Without injury	VVR
BM0101	2022-10	Male	28	First time	Whole blood	400	Blood collection vehicle	Social group	No	On collection facility	Without injury	VVR
BM0101	2022-10	Male	21	First time	Whole blood	400	Blood collection vehicle	Individual	No	On collection facility	Without injury	VVR
BM0101	2022-10	Female	20	First time	Whole blood	300	Blood collection vehicle	Individual	No	On collection facility	Without injury	VVR
BM0101	2022-10	Male	30	First time	Whole blood	300	Blood collection shelter	Individual	No	On collection facility	Without injury	VVR
BM0101	2022-10	Female	30	Repeat	Whole blood	300	Blood collection vehicle	Individual	No	On collection facility	Without injury	VVR
BM0101	2022-10	Male	22	First time	Whole blood	200	Blood collection shelter	Individual	Yes	On collection facility	Without injury	VVR
BM0101	2022-10	Female	20	First time	Whole blood	200	Blood collection vehicle	Individual	No	On collection facility	Without injury	VVR
BM0101	2022-10	Male	23	Repeat	Whole blood	400	Blood collection shelter	Individual	No	On collection facility	Without injury	VVR
BM0101	2022-10	Male	23	First time	Whole blood	300	Blood collection vehicle	High school	No	On collection facility	Without injury	VVR
BM0101	2022-10	Male	19	First time	Whole blood	200	Blood collection vehicle	High school	No	On collection facility	Without injury	VVR
BM0101	2022-10	Female	22	First time	Whole blood	200	Blood collection vehicle	High school	No	On collection facility	Without injury	VVR
BM0101	2022-10	Male	19	First time	Whole blood	300	Blood collection vehicle	High school	No	On collection facility	Without injury	VVR
BM0101	2022-10	Female	21	First time	Whole blood	200	Blood collection vehicle	Social group	No	On collection facility	Without injury	VVR
BM0101	2022-10	Female	21	First time	Whole blood	300	Blood collection vehicle	High school	No	On collection facility	Without injury	VVR
BM0101	2022-10	Male	23	First time	Whole blood	300	Blood collection vehicle	High school	No	On collection facility	Without injury	VVR
BM0101	2022-10	Male	19	First time	Whole blood	300	Blood collection vehicle	High school	No	On collection facility	Without injury	VVR
BM0101	2022-10	Female	43	First time	Whole blood	200	Fixed site	Individual	No	On collection facility	Without injury	VVR
BM0101	2022-10	Female	20	First time	Whole blood	200	Fixed site	Social group	No	On collection facility	Without injury	VVR
BM0101	2022-10	Female	19	First time	Whole blood	300	Blood collection vehicle	High school	No	On collection facility	Without injury	VVR
BM0101	2022-10	Male	19	First time	Whole blood	300	Blood collection vehicle	High school	No	On collection facility	Without injury	VVR
BM0101	2022-10	Male	18	First time	Whole blood	400	Blood collection vehicle	High school	No	On collection facility	Without injury	VVR
BM0101	2022-10	Male	33	Repeat	Whole blood	400	Blood collection vehicle	Individual	No	On collection facility	Without injury	VVR
BM0101	2022-10	Female	42	First time	Whole blood	200	Blood collection vehicle	Individual	No	On collection facility	Without injury	VVR
BM0101	2022-10	Male	25	First time	Whole blood	300	Blood collection shelter	Individual	No	On collection facility	Without injury	VVR
BM0101	2022-10	Female	33	First time	Whole blood	200	Blood collection shelter	Individual	No	On collection facility	Without injury	VVR
BM0101	2022-10	Female	40	Repeat	Whole blood	400	Blood collection shelter	Individual	No	On collection facility	Without injury	VVR
BM0101	2022-10	Male	25	First time	Whole blood	400	Blood collection shelter	Individual	No	On collection facility	Without injury	VVR
BM0101	2022-10	Female	46	First time	Whole blood	200	Fixed site	Individual	No	On collection facility	Without injury	VVR
BM0101	2022-10	Male	34	First time	Whole blood	200	Fixed site	Individual	No	On collection facility	Without injury	VVR
BM0101	2022-10	Male	19	First time	Whole blood	200	Blood collection shelter	Individual	No	On collection facility	Without injury	VVR
BM0101	2022-10	Female	27	Repeat	Whole blood	400	Blood collection shelter	Individual	No	On collection facility	Without injury	VVR
BM0101	2022-10	Male	21	First time	Whole blood	200	Blood collection vehicle	Individual	No	On collection facility	Without injury	VVR
BM0101	2022-10	Female	22	First time	Whole blood	400	Blood collection shelter	Individual	No	On collection facility	Without injury	VVR
BM0101	2022-10	Female	39	Repeat	Whole blood	200	Blood collection vehicle	Social group	No	On collection facility	Without injury	VVR
BM0101	2022-10	Female	41	First time	Whole blood	400	Blood collection vehicle	Individual	No	On collection facility	Without injury	VVR
BM0101	2022-10	Female	31	Repeat	Whole blood	400	Blood collection shelter	Individual	No	On collection facility	Without injury	VVR
BM0101	2022-11	Male	28	First time	Whole blood	200	Blood collection shelter	Individual	No	On collection facility	Without injury	VVR
BM0101	2022-11	Male	30	First time	Whole blood	400	Blood collection vehicle	Individual	No	On collection facility	Without injury	VVR
BM0101	2022-11	Female	32	First time	Whole blood	300	Blood collection vehicle	Individual	No	On collection facility	Without injury	VVR
BM0101	2022-11	Male	25	First time	Whole blood	400	Blood collection shelter	Individual	No	On collection facility	Without injury	VVR
BM0101	2022-11	Female	20	First time	Whole blood	300	Blood collection shelter	Individual	No	On collection facility	Without injury	VVR
BM0101	2022-11	Male	27	Repeat	Whole blood	300	Blood collection vehicle	Social group	No	On collection facility	Without injury	VVR
BM0101	2022-11	Female	32	Repeat	Whole blood		Blood collection vehicle	Individual	No	On collection facility	Without injury	VVR
BM0101	2022-11	Male	29	First time	Whole blood		Blood collection vehicle	Individual	No	On collection facility	Without injury	VVR
BM0101	2022-11	Male	20	Repeat	Whole blood	400	Blood collection shelter	Individual	No	On collection facility	Without injury	VVR
BM0101	2022-11	Male	21	First time	Whole blood	400	Blood collection shelter	Individual	No	On collection facility	Without injury	VVR
BM0101	2022-11	Female	21	Repeat	Whole blood	300	Blood collection shelter	Individual	No	On collection facility	Without injury	VVR
BM0101	2022-11	Male	41	Repeat	Whole blood	200	Blood collection shelter	Individual	No	On collection facility	Without injury	VVR
BM0101	2022-11	Male	23	First time	Whole blood	200	Blood collection vehicle	Individual	No	On collection facility	Without injury	VVR
BM0101	2022-11	Female	26	Repeat	Whole blood	300	Blood collection vehicle	Individual	No	On collection facility	Without injury	VVR
BM0101	2022-11	Male	29	First time	Whole blood	200	Blood collection shelter	Individual	No	On collection facility	Without injury	VVR
BM0101	2022-11	Male	26	First time	Whole blood	300	Blood collection shelter	Individual	No	On collection facility	Without injury	VVR
BM0101	2022-11	Male	30	First time	Whole blood	300	Blood collection shelter	Individual	No	On collection facility	Without injury	VVR
BM0101	2022-11	Male	27	First time	Whole blood	200	Blood collection vehicle	Individual	No	On collection facility	Without injury	VVR
BM0101	2022-11	Male	32	First time	Whole blood	200	Fixed site	Individual	No	On collection facility	Without injury	VVR
BM0101	2022-11	Female	38	First time	Whole blood	200	Blood collection shelter	Individual	No	On collection facility	Without injury	VVR
BM0101	2022-11	Female	48	First time	Whole blood	400	Blood collection shelter	Individual	No	On collection facility	Without injury	VVR
BM0101	2022-11	Male	25	First time	Whole blood	200	Blood collection vehicle	Social group	No	On collection facility	Without injury	VVR
BM0101	2022-11	Male	28	First time	Whole blood	300	Blood collection shelter	Individual	No	On collection facility	Without injury	VVR
BM0101	2022-11	Female	18	First time	Whole blood	200	Blood collection vehicle	High school	No	On collection facility	Without injury	VVR
BM0101	2022-11	Male	24	First time	Whole blood	300	Blood collection shelter	Individual	No	On collection facility	Without injury	VVR
BM0101	2022-11	Male	20	First time	Whole blood	300	Blood collection vehicle	High school	No	On collection facility	Without injury	VVR
BM0101	2022-11	Male	19	First time	Whole blood	300	Blood collection vehicle	High school	No	On collection facility	Without injury	VVR
BM0101	2022-11	Male	46	First time	Whole blood	400	Blood collection shelter	Individual	No	On collection facility	Without injury	VVR
BM0101	2022-11	Female	20	First time	Whole blood	300	Blood collection vehicle	High school	No	On collection facility	Without injury	VVR
BM0101	2022-11	Male	19	First time	Whole blood	200	Blood collection vehicle	High school	No	On collection facility	Without injury	VVR
BM0101	2022-11	Male	22	Repeat	Whole blood	400	Blood collection shelter	Individual	No	On collection facility	Without injury	VVR
BM0101	2022-11	Female	19	First time	Whole blood	200	Blood collection vehicle	High school	No	On collection facility	Without injury	VVR
BM0101	2022-11	Male	23	First time	Whole blood	400	Blood collection vehicle	Individual	No	On collection facility	Without injury	VVR
BM0101	2022-11	Male	23	First time	Whole blood	400	Blood collection shelter	Individual	No	On collection facility	Without injury	VVR
BM0101	2022-11	Female	19	First time	Whole blood	200	Blood collection vehicle	High school	Yes	On collection facility	Without injury	VVR
BM0101	2022-11	Female	18	First time	Whole blood	200	Blood collection vehicle	High school	No	On collection facility	Without injury	VVR
BM0101	2022-11	Male	20	First time	Whole blood	300	Blood collection vehicle	High school	No	On collection facility	Without injury	VVR
BM0101	2022-11	Male	21	First time	Whole blood	300	Blood collection vehicle	Individual	No	On collection facility	Without injury	VVR
BM0101	2022-11	Female	18	First time	Whole blood	400	Blood collection vehicle	High school	No	On collection facility	Without injury	VVR
BM0101	2022-11	Male	18	First time	Whole blood	400	Blood collection vehicle	High school	No	On collection facility	Without injury	VVR
BM0101	2022-11	Female	18	First time	Whole blood	200	Blood collection vehicle	High school	No	On collection facility	Without injury	VVR
BM0101	2022-11	Female	19	First time	Whole blood	200	Blood collection vehicle	High school	No	On collection facility	Without injury	VVR
BM0101	2022-11	Female	18	First time	Whole blood	200	Blood collection vehicle	High school	No	On collection facility	Without injury	VVR
BM0101	2022-11	Female	19	Repeat	Whole blood	200	Blood collection vehicle	High school	No	On collection facility	Without injury	VVR
BM0101	2022-11	Male	19	First time	Whole blood	200	Blood collection vehicle	High school	No	On collection facility	Without injury	VVR
BM0101	2022-11	Male	19	First time	Whole blood	200	Blood collection vehicle	High school	No	On collection facility	Without injury	VVR
BM0101	2022-11	Female	33	Repeat	Whole blood	400	Blood collection shelter	Individual	No	On collection facility	Without injury	VVR
BM0101	2022-11	Female	20	First time	Whole blood	200	Blood collection vehicle	High school	No	On collection facility	Without injury	VVR
BM0101	2022-11	Male	19	First time	Whole blood	200	Blood collection vehicle	High school	No	On collection facility	Without injury	VVR
BM0101	2022-11	Female	18	First time	Whole blood	200	Blood collection vehicle	High school	No	On collection facility	Without injury	VVR
BM0101	2022-11	Male	20	First time	Whole blood	400	Blood collection vehicle	High school	No	On collection facility	Without injury	VVR
BM0101	2022-11	Female	19	First time	Whole blood	400	Blood collection vehicle	High school	No	On collection facility	Without injury	VVR
BM0101	2022-11	Female	19	First time	Whole blood	400	Blood collection vehicle	High school	No	On collection facility	Without injury	VVR
BM0101	2022-11	Male	19	First time	Whole blood	400	Blood collection vehicle	Individual	No	On collection facility	Without injury	VVR
BM0101	2022-11	Female	23	First time	Whole blood	200	Fixed site	Individual	No	On collection facility	Without injury	VVR
BM0101	2022-11	Male	18	First time	Whole blood	400	Blood collection shelter	Individual	No	On collection facility	Without injury	VVR
BM0101	2022-11	Male	33	Repeat	Whole blood	400	Blood collection shelter	Individual	No	On collection facility	Without injury	VVR
BM0101	2022-11	Male	20	Repeat	Whole blood	200	Blood collection vehicle	High school	No	On collection facility	Without injury	VVR
BM0101	2022-11	Female	18	First time	Whole blood	200	Blood collection vehicle	High school	No	On collection facility	Without injury	VVR
BM0101	2022-11	Female	19	First time	Whole blood	200	Blood collection vehicle	High school	No	On collection facility	Without injury	VVR
BM0101	2022-11	Female	18	First time	Whole blood	200	Blood collection vehicle	High school	No	On collection facility	Without injury	VVR
BM0101	2022-11	Female	19	First time	Whole blood	200	Blood collection vehicle	High school	No	On collection facility	Without injury	VVR
BM0101	2022-11	Female	19	First time	Whole blood	200	Blood collection vehicle	High school	No	On collection facility	Without injury	VVR
BM0101	2022-11	Male	21	First time	Whole blood	200	Blood collection shelter	Individual	No	On collection facility	Without injury	VVR
BM0101	2022-11	Male	31	First time	Whole blood	400	Blood collection shelter	Individual	No	On collection facility	Without injury	VVR
BM0101	2022-11	Male	20	First time	Whole blood	400	Blood collection vehicle	High school	No	On collection facility	Without injury	VVR
BM0101	2022-11	Male	19	First time	Whole blood	400	Blood collection vehicle	High school	No	On collection facility	Without injury	VVR
BM0101	2022-11	Male	20	First time	Whole blood	200	Blood collection vehicle	High school	No	On collection facility	Without injury	VVR
BM0101	2022-11	Male	44	First time	Whole blood	200	Fixed site	Individual	No	On collection facility	Without injury	VVR
BM0101	2022-11	Male	18	First time	Whole blood	400	Blood collection vehicle	High school	No	On collection facility	Without injury	VVR
BM0101	2022-11	Female	36	Repeat	Whole blood	400	Blood collection shelter	Individual	No	On collection facility	Without injury	VVR
BM0101	2022-11	Male	19	First time	Whole blood	200	Blood collection vehicle	High school	No	On collection facility	Without injury	VVR
BM0101	2022-11	Male	19	First time	Whole blood	300	Blood collection vehicle	High school	No	On collection facility	Without injury	VVR
BM0101	2022-11	Female	19	First time	Whole blood	200	Blood collection vehicle	High school	No	On collection facility	Without injury	VVR
BM0101	2022-11	Male	20	First time	Whole blood	300	Blood collection vehicle	High school	No	On collection facility	Without injury	VVR
BM0101	2022-11	Male	19	First time	Whole blood	200	Blood collection vehicle	High school	No	On collection facility	Without injury	VVR
BM0101	2022-11	Female	19	First time	Whole blood	200	Blood collection vehicle	High school	No	On collection facility	Without injury	VVR
BM0101	2022-11	Male	22	First time	Whole blood	400	Blood collection shelter	Individual	No	On collection facility	Without injury	VVR
BM0101	2022-11	Male	18	First time	Whole blood	400	Blood collection vehicle	High school	No	On collection facility	Without injury	VVR
BM0101	2022-11	Male	21	First time	Whole blood	200	Blood collection vehicle	High school	No	On collection facility	Without injury	VVR
BM0101	2022-11	Male	35	First time	Whole blood	400	Blood collection vehicle	Individual	No	On collection facility	Without injury	VVR
BM0101	2022-11	Male	30	Repeat	Whole blood	300	Blood collection shelter	Individual	No	On collection facility	Without injury	VVR
BM0101	2022-11	Female	19	Repeat	Whole blood	200	Blood collection vehicle	High school	No	On collection facility	Without injury	VVR
BM0101	2022-11	Male	49	First time	Whole blood	300	Blood collection shelter	Individual	No	On collection facility	Without injury	VVR
BM0101	2022-11	Female	34	First time	Whole blood	400	Blood collection shelter	Individual	No	On collection facility	Without injury	VVR
BM0101	2022-11	Female	19	First time	Whole blood	200	Blood collection vehicle	High school	No	On collection facility	Without injury	VVR
BM0101	2022-11	Male	21	First time	Whole blood	400	Blood collection vehicle	High school	No	On collection facility	Without injury	VVR
BM0101	2022-11	Male	26	First time	Whole blood	300	Blood collection vehicle	High school	No	On collection facility	Without injury	VVR
BM0101	2022-11	Male	19	First time	Whole blood	300	Blood collection vehicle	High school	No	On collection facility	Without injury	VVR
BM0101	2022-11	Female	20	First time	Whole blood	300	Blood collection vehicle	High school	No	On collection facility	Without injury	VVR
BM0101	2022-11	Male	18	First time	Whole blood	300	Blood collection vehicle	High school	No	On collection facility	Without injury	VVR
BM0101	2022-11	Male	24	First time	Whole blood	200	Blood collection vehicle	High school	No	On collection facility	Without injury	VVR
BM0101	2022-11	Female	19	First time	Whole blood	200	Blood collection vehicle	High school	No	On collection facility	Without injury	VVR
BM0101	2022-11	Male	18	First time	Whole blood	300	Blood collection vehicle	High school	No	On collection facility	Without injury	VVR
BM0101	2022-11	Female	19	First time	Whole blood	200	Blood collection vehicle	High school	No	On collection facility	Without injury	VVR
BM0101	2022-11	Male	21	First time	Whole blood	200	Blood collection vehicle	High school	No	On collection facility	Without injury	VVR
BM0101	2022-11	Female	18	First time	Whole blood	200	Blood collection vehicle	High school	No	On collection facility	Without injury	VVR
BM0101	2022-11	Female	25	Repeat	Whole blood	400	Blood collection shelter	Individual	No	On collection facility	Without injury	VVR
BM0101	2022-11	Female	26	First time	Whole blood	300	Blood collection shelter	Individual	No	On collection facility	Without injury	VVR
BM0101	2022-11	Male	51	Repeat	Whole blood	300	Blood collection vehicle	Social group	No	On collection facility	Without injury	VVR
BM0101	2022-11	Female	42	Repeat	Whole blood	400	Blood collection vehicle	Social group	No	On collection facility	Without injury	VVR
BM0101	2022-12	Male	22	First time	Whole blood	200	Blood collection vehicle	High school	No	On collection facility	Without injury	VVR
BM0101	2022-12	Male	21	First time	Whole blood	200	Blood collection vehicle	High school	No	On collection facility	Without injury	VVR
BM0101	2022-12	Male	20	First time	Whole blood	400	Blood collection vehicle	High school	No	On collection facility	Without injury	VVR
BM0101	2022-12	Male	22	Repeat	Whole blood	300	Blood collection vehicle	High school	No	On collection facility	Without injury	VVR
BM0101	2022-12	Female	23	Repeat	Whole blood	300	Blood collection vehicle	High school	No	On collection facility	Without injury	VVR
BM0101	2022-12	Female	19	First time	Whole blood	200	Blood collection vehicle	High school	No	On collection facility	Without injury	VVR
BM0101	2022-12	Male	21	First time	Whole blood	200	Blood collection vehicle	High school	No	On collection facility	Without injury	VVR
BM0101	2022-12	Male	18	First time	Whole blood	200	Blood collection vehicle	High school	No	On collection facility	Without injury	VVR
BM0101	2022-12	Female	19	First time	Whole blood	300	Blood collection vehicle	High school	No	On collection facility	Without injury	VVR
BM0101	2022-12	Male	19	First time	Whole blood	200	Blood collection vehicle	High school	No	On collection facility	Without injury	VVR
BM0101	2022-12	Female	20	First time	Whole blood	300	Blood collection vehicle	High school	No	On collection facility	Without injury	VVR
BM0101	2022-12	Female	18	First time	Whole blood	200	Blood collection vehicle	High school	No	On collection facility	Without injury	VVR
BM0101	2022-12	Male	19	First time	Whole blood	200	Blood collection vehicle	High school	No	On collection facility	Without injury	VVR
BM0101	2022-12	Male	21	First time	Whole blood	400	Blood collection vehicle	High school	No	On collection facility	Without injury	VVR
BM0101	2022-12	Female	18	First time	Whole blood	200	Blood collection vehicle	High school	No	On collection facility	Without injury	VVR
BM0101	2022-12	Male	19	First time	Whole blood	300	Blood collection vehicle	High school	No	On collection facility	Without injury	VVR
BM0101	2022-12	Female	19	First time	Whole blood	200	Blood collection vehicle	High school	No	On collection facility	Without injury	VVR
BM0101	2022-12	Male	20	First time	Whole blood	300	Blood collection vehicle	High school	No	On collection facility	Without injury	VVR
BM0101	2022-12	Male	20	First time	Whole blood	200	Blood collection vehicle	High school	No	On collection facility	Without injury	VVR
BM0101	2022-12	Male	18	First time	Whole blood	300	Blood collection vehicle	High school	No	On collection facility	Without injury	VVR
BM0101	2022-12	Male	19	First time	Whole blood	300	Blood collection vehicle	High school	No	On collection facility	Without injury	VVR
BM0101	2022-12	Male	19	First time	Whole blood	200	Blood collection vehicle	High school	No	On collection facility	Without injury	VVR
BM0101	2022-12	Male	18	First time	Whole blood	400	Blood collection vehicle	High school	No	On collection facility	Without injury	VVR
BM0101	2022-12	Male	40	First time	Whole blood	400	Blood collection shelter	Individual	No	On collection facility	Without injury	VVR
BM0101	2022-12	Male	19	First time	Whole blood	400	Blood collection vehicle	High school	No	On collection facility	Without injury	VVR
BM0101	2022-12	Male	18	First time	Whole blood	400	Blood collection shelter	Individual	No	On collection facility	Without injury	VVR
BM0101	2022-12	Male	21	First time	Whole blood	300	Blood collection vehicle	Individual	No	On collection facility	Without injury	VVR
BM0101	2022-12	Male	18	First time	Whole blood		Blood collection vehicle	High school	No	On collection facility	Without injury	VVR
BM0101	2022-12	Male	28	Repeat	Whole blood	200	Fixed site	Individual	No	On collection facility	Without injury	VVR
BM0101	2022-12	Female	24	First time	Whole blood	200	Fixed site	Individual	No	On collection facility	Without injury	VVR
BM0101	2022-12	Male	18	First time	Whole blood	400	Blood collection shelter	Individual	No	On collection facility	Without injury	VVR
BM0101	2022-12	Female	27	Repeat	Whole blood	400	Blood collection vehicle	Individual	No	On collection facility	Without injury	VVR
BM0101	2022-12	Male	46	Repeat	Whole blood	300	Blood collection shelter	Individual	No	On collection facility	Without injury	VVR
BM0101	2022-12	Female	20	Repeat	Whole blood	400	Blood collection shelter	Individual	No	On collection facility	Without injury	VVR
BM0101	2022-12	Female	20	First time	Whole blood	200	Blood collection shelter	Individual	No	On collection facility	Without injury	VVR
BM0101	2022-12	Male	22	First time	Whole blood	300	Blood collection vehicle	Individual	No	On collection facility	Without injury	VVR
BM0101	2022-12	Male	24	First time	Whole blood	300	Blood collection vehicle	Social group	No	On collection facility	Without injury	VVR
BM0101	2022-12	Male	22	First time	Whole blood	400	Blood collection vehicle	Social group	No	On collection facility	Without injury	VVR
BM0101	2022-12	Male	22	First time	Whole blood	200	Blood collection vehicle	Social group	No	On collection facility	Without injury	VVR
BM0101	2022-12	Male	20	First time	Whole blood	400	Blood collection vehicle	Social group	No	On collection facility	Without injury	VVR
BM0101	2022-12	Male	24	First time	Whole blood	200	Blood collection vehicle	Social group	No	On collection facility	Without injury	VVR
BM0101	2022-12	Female	24	First time	Whole blood	400	Blood collection shelter	Individual	No	On collection facility	Without injury	VVR
BM0101	2022-12	Male	38	First time	Whole blood	200	Blood collection shelter	Individual	No	On collection facility	Without injury	VVR
BM0101	2022-12	Female	45	First time	Whole blood	200	Blood collection shelter	Individual	No	On collection facility	Without injury	VVR
BM0101	2022-12	Male	24	Repeat	Whole blood	400	Blood collection vehicle	Individual	No	On collection facility	Without injury	VVR
BM0101	2022-12	Female	34	First time	Whole blood	400	Fixed site	Individual	No	On collection facility	Without injury	VVR
BM0101	2022-12	Male	36	First time	Whole blood	300	Blood collection shelter	Individual	No	On collection facility	Without injury	VVR
BM0102	2022-04	Male	34	First time	Whole blood	200	Blood collection vehicle	Individual	No	On collection facility	Without injury	VVR
BM0102	2022-04	Male	34	First time	Whole blood	200	Blood collection vehicle	Individual	Yes	On collection facility	Without injury	VVR
BM0102	2022-05	Male	20	First time	Whole blood	200	Blood collection vehicle	Individual	No	On collection facility	Without injury	VVR
BM0102	2022-05	Male	20	First time	Whole blood	200	Blood collection vehicle	Individual	Yes	On collection facility	Without injury	VVR
BM0102	2022-06	Female	20	First time	Whole blood	400	Blood collection vehicle	Individual	No	On collection facility	Without injury	VVR
BM0102	2022-06	Female	20	First time	Whole blood	200	Blood collection vehicle	Individual	No	On collection facility	Without injury	VVR
BM0102	2022-06	Female	20	First time	Whole blood	400	Blood collection vehicle	Individual	No	On collection facility	Without injury	VVR
BM0102	2022-06	Female	20	First time	Whole blood	200	Blood collection vehicle	Individual	No	On collection facility	Without injury	VVR
BM0102	2022-09	Male	18	First time	Whole blood	300	Blood collection vehicle	Individual	No	On collection facility	Without injury	VVR
BM0102	2022-09	Male	18	First time	Whole blood	300	Blood collection vehicle	Individual	No	On collection facility	Without injury	VVR
BM0102	2022-10	Male	24	First time	Whole blood	200	Blood collection vehicle	Individual	No	On collection facility	Without injury	VVR
BM0102	2022-10	Male	24	First time	Whole blood	200	Blood collection vehicle	Individual	No	On collection facility	Without injury	VVR
BM0102	2022-10	Female	20	First time	Whole blood	200	Blood collection vehicle	Individual	No	On collection facility	Without injury	VVR
BM0102	2022-10	Male	19	First time	Whole blood	400	Blood collection vehicle	Individual	No	On collection facility	Without injury	VVR
BM0102	2022-10	Female	19	First time	Whole blood	200	Blood collection vehicle	Individual	No	On collection facility	Without injury	VVR
BM0102	2022-10	Female	20	First time	Whole blood	200	Blood collection vehicle	Individual	No	On collection facility	Without injury	VVR
BM0102	2022-10	Male	19	First time	Whole blood	400	Blood collection vehicle	Individual	No	On collection facility	Without injury	VVR
BM0102	2022-10	Female	19	First time	Whole blood	200	Blood collection vehicle	Individual	No	On collection facility	Without injury	VVR
BM0102	2022-10	Male	19	First time	Whole blood	200	Blood collection vehicle	Individual	No	On collection facility	Without injury	VVR
BM0102	2022-10	Male	19	First time	Whole blood	200	Blood collection vehicle	Individual	No	On collection facility	Without injury	VVR
BM0102	2022-10	Male	19	First time	Whole blood	200	Blood collection vehicle	Individual	No	On collection facility	Without injury	VVR
BM0102	2022-10	Male	19	First time	Whole blood	200	Blood collection vehicle	Individual	No	On collection facility	Without injury	VVR
BM0102	2022-11	Female	20	First time	Whole blood	200	Blood collection vehicle	Individual	No	On collection facility	Without injury	VVR
BM0102	2022-11	Female	20	First time	Whole blood	200	Blood collection vehicle	Individual	No	On collection facility	Without injury	VVR
BM0103	2022-01	Female	32	First time	Whole blood	400	Blood collection vehicle	Individual	No	On collection facility	Without injury	VVR
BM0103	2022-01	Male	41	First time	Whole blood	200	Blood collection vehicle	Individual	No	On collection facility	Without injury	VVR
BM0103	2022-01	Male	29	First time	Whole blood	400	Blood collection vehicle	Individual	No	On collection facility	Without injury	VVR
BM0103	2022-01	Female	32	Repeat	Whole blood	400	Blood collection vehicle	Individual	No	On collection facility	Without injury	VVR
BM0103	2022-02	Female	44	First time	Whole blood	400	Blood collection vehicle	Individual	No	On collection facility	Without injury	VVR
BM0103	2022-02	Male	43	Repeat	Whole blood	200	Blood collection vehicle	Individual	No	On collection facility	Without injury	VVR
BM0103	2022-02	Male	38	Repeat	Whole blood	400	Blood collection vehicle	Individual	No	On collection facility	Without injury	VVR
BM0103	2022-02	Female	53	Repeat	Whole blood	400	Blood collection shelter	Individual	No	On collection facility	Without injury	VVR
BM0103	2022-02	Male	30	Repeat	Whole blood	400	Blood collection vehicle	Individual	No	On collection facility	Without injury	VVR
BM0103	2022-03	Female	36	First time	Whole blood	400	Blood collection vehicle	Individual	No	On collection facility	Without injury	VVR
BM0103	2022-03	Male	25	First time	Whole blood	400	Blood collection vehicle	Individual	No	On collection facility	Without injury	VVR
BM0103	2022-03	Female	36	First time	Whole blood	400	Blood collection vehicle	Individual	No	On collection facility	Without injury	VVR
BM0103	2022-03	Female	28	Repeat	Whole blood	400	Blood collection vehicle	Individual	No	On collection facility	Without injury	VVR
BM0103	2022-03	Female	36	First time	Whole blood	400	Blood collection vehicle	Individual	No	On collection facility	Without injury	VVR
BM0103	2022-04	Male	21	Repeat	Whole blood	400	Blood collection vehicle	Individual	No	On collection facility	Without injury	VVR
BM0103	2022-04	Female	29	First time	Whole blood	400	Blood collection vehicle	Individual	No	On collection facility	Without injury	VVR
BM0103	2022-04	Female	50	Repeat	Whole blood	400	Blood collection vehicle	Individual	No	On collection facility	Without injury	VVR
BM0103	2022-05	Male	18	First time	Whole blood	400	Blood collection vehicle	Individual	No	On collection facility	Without injury	VVR
BM0103	2022-05	Female	34	Repeat	Whole blood	400	Blood collection vehicle	Individual	No	On collection facility	Without injury	VVR
BM0103	2022-05	Female	49	Repeat	Whole blood	400	Blood collection vehicle	Individual	No	On collection facility	Without injury	VVR
BM0103	2022-05	Female	20	First time	Whole blood	400	Blood collection vehicle	Individual	No	On collection facility	Without injury	VVR
BM0103	2022-05	Female	30	First time	Whole blood	200	Blood collection shelter	Individual	No	On collection facility	Without injury	VVR
BM0103	2022-05	Female	37	First time	Whole blood	400	Blood collection vehicle	Individual	Yes	On collection facility	Without injury	VVR
BM0103	2022-05	Female	42	First time	Whole blood	400	Blood collection vehicle	Individual	No	On collection facility	Without injury	VVR
BM0103	2022-05	Female	31	Repeat	Whole blood	400	Blood collection vehicle	Individual	No	On collection facility	Without injury	VVR
BM0103	2022-05	Female	41	First time	Whole blood	200	Blood collection vehicle	Individual	No	On collection facility	Without injury	VVR
BM0103	2022-05	Female	25	First time	Whole blood	200	Blood collection vehicle	Individual	No	On collection facility	Without injury	VVR
BM0103	2022-05	Male	21	First time	Whole blood	400	Blood collection vehicle	Individual	No	On collection facility	Without injury	VVR
BM0103	2022-06	Male	34	Repeat	Whole blood	400	Blood collection vehicle	Individual	No	On collection facility	Without injury	VVR
BM0103	2022-06	Male	21	First time	Whole blood	400	Blood collection vehicle	Individual	No	On collection facility	Without injury	VVR
BM0103	2022-06	Female	32	First time	Whole blood	400	Blood collection vehicle	Individual	No	On collection facility	Without injury	VVR
BM0103	2022-06	Female	39	First time	Whole blood	300	Blood collection shelter	Individual	No	On collection facility	Without injury	VVR
BM0103	2022-06	Female	34	First time	Whole blood	200	Blood collection vehicle	Individual	No	On collection facility	Without injury	VVR
BM0103	2022-07	Male	23	First time	Whole blood	300	Blood collection vehicle	Individual	No	On collection facility	Without injury	VVR
BM0103	2022-07	Male	41	Repeat	Whole blood	400	Blood collection vehicle	Individual	No	On collection facility	Without injury	VVR
BM0103	2022-08	Male	34	First time	Whole blood	400	Blood collection vehicle	Individual	No	On collection facility	Without injury	VVR
BM0103	2022-08	Male	20	First time	Whole blood	200	Blood collection shelter	Individual	No	On collection facility	Without injury	VVR
BM0103	2022-08	Female	40	Repeat	Whole blood	200	Blood collection vehicle	Individual	No	On collection facility	Without injury	VVR
BM0103	2022-08	Female	21	Repeat	Whole blood	400	Blood collection vehicle	Individual	No	On collection facility	Without injury	VVR
BM0103	2022-08	Female	21	First time	Whole blood	200	Blood collection vehicle	Individual	No	On collection facility	Without injury	VVR
BM0103	2022-08	Male	34	First time	Whole blood	400	Blood collection vehicle	Individual	No	On collection facility	Without injury	VVR
BM0103	2022-08	Female	33	First time	Whole blood	400	Blood collection vehicle	Individual	No	On collection facility	Without injury	VVR
BM0103	2022-09	Female	22	First time	Whole blood	300	Blood collection vehicle	Individual	No	On collection facility	Without injury	VVR
BM0103	2022-09	Female	34	Repeat	Whole blood	400	Blood collection vehicle	Individual	No	On collection facility	Without injury	VVR
BM0103	2022-09	Female	20	Repeat	Whole blood	400	Blood collection vehicle	Individual	No	On collection facility	Without injury	VVR
BM0103	2022-09	Male	22	First time	Whole blood	200	Blood collection vehicle	Individual	No	On collection facility	Without injury	VVR
BM0103	2022-09	Male	32	First time	Whole blood	400	Blood collection vehicle	Individual	No	On collection facility	Without injury	VVR
BM0103	2022-09	Female	21	First time	Whole blood	400	Blood collection vehicle	Individual	No	On collection facility	Without injury	VVR
BM0103	2022-10	Female	39	Repeat	Whole blood	400	Blood collection shelter	Individual	No	On collection facility	Without injury	VVR
BM0103	2022-10	Female	22	Repeat	Whole blood	400	Blood collection vehicle	Individual	No	On collection facility	Without injury	VVR
BM0103	2022-10	Male	46	First time	Whole blood	200	Blood collection shelter	Individual	No	On collection facility	Without injury	VVR
BM0103	2022-10	Female	43	First time	Whole blood	400	Blood collection vehicle	Individual	No	On collection facility	Without injury	VVR
BM0103	2022-10	Male	45	First time	Whole blood	400	Blood collection shelter	Individual	No	On collection facility	Without injury	VVR
BM0103	2022-10	Male	23	First time	Whole blood	400	Blood collection vehicle	Individual	No	On collection facility	Without injury	VVR
BM0103	2022-10	Male	23	First time	Whole blood	400	Blood collection vehicle	Individual	No	On collection facility	Without injury	VVR
BM0103	2022-10	Female	32	First time	Whole blood	400	Blood collection vehicle	Individual	No	On collection facility	Without injury	VVR
BM0103	2022-10	Female	40	Repeat	Whole blood	200	Blood collection vehicle	Individual	No	On collection facility	Without injury	VVR
BM0103	2022-10	Female	54	Repeat	Whole blood	400	Blood collection vehicle	Individual	No	On collection facility	Without injury	VVR
BM0103	2022-10	Female	45	First time	Whole blood	400	Blood collection vehicle	Individual	No	On collection facility	Without injury	VVR
BM0103	2022-10	Male	36	First time	Whole blood	400	Blood collection vehicle	Individual	No	On collection facility	Without injury	VVR
BM0103	2022-10	Male	26	First time	Whole blood	400	Blood collection vehicle	Individual	No	On collection facility	Without injury	VVR
BM0103	2022-10	Male	34	First time	Whole blood	400	Blood collection vehicle	Individual	No	On collection facility	Without injury	VVR
BM0103	2022-10	Female	51	Repeat	Whole blood	400	Blood collection vehicle	Individual	No	On collection facility	Without injury	VVR
BM0103	2022-10	Female	21	First time	Whole blood	400	Blood collection vehicle	Individual	No	On collection facility	Without injury	VVR
BM0103	2022-11	Female	23	First time	Whole blood	400	Blood collection vehicle	Individual	No	On collection facility	Without injury	VVR
BM0103	2022-11	Female	40	First time	Whole blood	400	Blood collection vehicle	Individual	No	On collection facility	Without injury	VVR
BM0103	2022-11	Female	33	First time	Whole blood	400	Blood collection vehicle	Individual	No	On collection facility	Without injury	VVR
BM0103	2022-11	Male	40	First time	Whole blood	400	Blood collection vehicle	Individual	No	On collection facility	Without injury	VVR
BM0103	2022-12	Male	20	First time	Whole blood	400	Blood collection shelter	Individual	No	On collection facility	Without injury	VVR
BM0103	2022-12	Male	26	First time	Whole blood	400	Blood collection vehicle	Individual	No	On collection facility	Without injury	VVR
BM0103	2022-12	Male	30	Repeat	Whole blood	300	Blood collection vehicle	Individual	No	On collection facility	Without injury	VVR
BM0103	2022-12	Male	45	First time	Whole blood	400	Blood collection vehicle	Individual	No	On collection facility	Without injury	VVR
BW0101	2022-01	Female	23	First time	Whole blood	200	Blood collection shelter	Individual	No	On collection facility	Without injury	VVR
BW0101	2022-01	Male	25	First time	Whole blood	200	Blood collection shelter	Social group	No	On collection facility	Without injury	VVR
BW0101	2022-01	Male	21	First time	Whole blood	300	Blood collection vehicle	Individual	No	On collection facility	Without injury	VVR
BW0101	2022-01	Male	25	First time	Whole blood	200	Blood collection vehicle	Social group	No	On collection facility	Without injury	VVR
BW0101	2022-01	Female	52	First time	Whole blood	300	Blood collection vehicle	Social group	No	Outside collection facility	Without injury	VVR
BW0101	2022-01	Female	35	First time	Whole blood	300	Blood collection vehicle	Social group	No	On collection facility	Without injury	VVR
BW0101	2022-01	Female	21	Repeat	Whole blood	200	Blood collection shelter	Individual	No	On collection facility	Without injury	VVR
BW0101	2022-01	Female	18	First time	Whole blood	200	Blood collection vehicle	Individual	No	On collection facility	Without injury	VVR
BW0101	2022-02	Female	31	First time	Whole blood	200	Blood collection vehicle	Individual	No	On collection facility	Without injury	VVR
BW0101	2022-02	Male	41	First time	Whole blood	200	Blood collection vehicle	Individual	No	On collection facility	Without injury	VVR
BW0101	2022-02	Female	22	Repeat	Whole blood	400	Blood collection vehicle	Individual	No	On collection facility	Without injury	VVR
BW0101	2022-02	Male	30	First time	Whole blood	200	Blood collection vehicle	Individual	No	On collection facility	Without injury	VVR
BW0101	2022-02	Male	24	Repeat	Whole blood	200	Blood collection vehicle	Individual	No	On collection facility	Without injury	VVR
BW0101	2022-02	Female	24	First time	Whole blood	200	Blood collection vehicle	Individual	No	On collection facility	Without injury	VVR
BW0101	2022-02	Female	22	First time	Whole blood	400	Blood collection vehicle	Individual	No	On collection facility	Without injury	VVR
BW0101	2022-02	Male	27	Repeat	Whole blood	300	Blood collection shelter	Social group	No	On collection facility	Without injury	VVR
BW0101	2022-02	Female	50	First time	Whole blood	300	Blood collection vehicle	Social group	No	On collection facility	Without injury	VVR
BW0101	2022-02	Female	26	Repeat	Whole blood	200	Blood collection vehicle	Social group	No	On collection facility	Without injury	VVR
BW0101	2022-02	Male	30	First time	Whole blood	200	Blood collection shelter	Individual	No	On collection facility	Without injury	Painful arm
BW0101	2022-02	Female	20	First time	Whole blood	200	Blood collection vehicle	Individual	No	On collection facility	Without injury	VVR
BW0101	2022-02	Male	35	First time	Whole blood	200	Blood collection vehicle	Individual	Yes	On collection facility	With injury	VVR
BW0101	2022-02	Male	55	First time	Whole blood	200	Blood collection vehicle	Individual	No	On collection facility	Without injury	VVR
BW0101	2022-02	Male	50	First time	Whole blood	200	Blood collection vehicle	Individual	Yes	On collection facility	With injury	VVR
BW0101	2022-03	Female	54	First time	Whole blood	400	Blood collection vehicle	Social group	No	Outside collection facility	Without injury	VVR
BW0101	2022-03	Female	27	First time	Whole blood	200	Blood collection vehicle	Individual	No	On collection facility	Without injury	VVR
BW0101	2022-03	Female	30	First time	Whole blood	200	Blood collection shelter	Social group	No	On collection facility	Without injury	VVR
BW0101	2022-03	Female	35	First time	Whole blood	200	Blood collection vehicle	Social group	No	On collection facility	Without injury	VVR
BW0101	2022-03	Female	22	First time	Whole blood	300	Blood collection vehicle	Individual	No	On collection facility	Without injury	VVR
BW0101	2022-03	Male	32	First time	Whole blood	200	Blood collection vehicle	Social group	No	On collection facility	Without injury	VVR
BW0101	2022-03	Female	35	Repeat	Whole blood	300	Blood collection shelter	Individual	Yes	On collection facility	Without injury	VVR
BW0101	2022-03	Female	35	First time	Whole blood	300	Blood collection vehicle	Social group	Yes	On collection facility	With injury	VVR
BW0101	2022-03	Female	47	First time	Whole blood	200	Blood collection vehicle	Social group	No	On collection facility	Without injury	VVR
BW0101	2022-03	Female	44	Repeat	Whole blood	400	Blood collection vehicle	Social group	No	On collection facility	Without injury	VVR
BW0101	2022-03	Female	37	First time	Whole blood	300	Blood collection vehicle	Social group	No	On collection facility	Without injury	VVR
BW0101	2022-03	Male	22	First time	Whole blood	200	Blood collection shelter	Social group	Yes	On collection facility	Without injury	VVR
BW0101	2022-03	Female	27	First time	Whole blood	300	Blood collection vehicle	Individual	No	Outside collection facility	Without injury	VVR
BW0101	2022-03	Female	30	First time	Whole blood	200	Blood collection vehicle	Individual	No	On collection facility	Without injury	VVR
BW0101	2022-03	Female	55	Repeat	Whole blood	400	Blood collection vehicle	Social group	No	On collection facility	Without injury	VVR
BW0101	2022-04	Male	26	First time	Whole blood	200	Blood collection shelter	Individual	No	On collection facility	Without injury	VVR
BW0101	2022-04	Female	19	First time	Whole blood	200	Blood collection vehicle	Individual	No	On collection facility	Without injury	VVR
BW0101	2022-04	Female	40	First time	Whole blood	200	Blood collection vehicle	Individual	No	On collection facility	Without injury	VVR
BW0101	2022-04	Female	37	Repeat	Whole blood	200	Blood collection vehicle	Individual	No	On collection facility	Without injury	Haematoma (Bruise)+Painful arm
BW0101	2022-04	Female	32	Repeat	Whole blood	200	Blood collection vehicle	Social group	No	On collection facility	Without injury	VVR
BW0101	2022-04	Female	47	Repeat	Whole blood	300	Blood collection shelter	Individual	Yes	On collection facility	Without injury	VVR
BW0101	2022-04	Female	35	Repeat	Whole blood	200	Blood collection vehicle	Individual	Yes	On collection facility	Without injury	VVR
BW0101	2022-04	Female	44	Repeat	Whole blood	200	Blood collection vehicle	Social group	Yes	On collection facility	Without injury	VVR
BW0101	2022-04	Female	26	Repeat	Whole blood	200	Blood collection vehicle	Individual	Yes	On collection facility	Without injury	VVR
BW0101	2022-04	Female	45	Repeat	Whole blood	400	Blood collection shelter	Individual	No	On collection facility	Without injury	Haematoma (Bruise)+Painful arm
BW0101	2022-04	Female	21	Repeat	Whole blood	200	Blood collection vehicle	Social group	No	On collection facility	Without injury	VVR
BW0101	2022-04	Male	41	Repeat	Whole blood	200	Blood collection vehicle	Social group	No	On collection facility	Without injury	VVR
BW0101	2022-04	Male	26	First time	Whole blood	200	Blood collection shelter	Individual	Yes	On collection facility	Without injury	VVR
BW0101	2022-04	Female	40	Repeat	Whole blood	200	Blood collection vehicle	Social group	Yes	On collection facility	Without injury	VVR
BW0101	2022-05	Female	23	First time	Whole blood	300	Blood collection shelter	Individual	No	On collection facility	Without injury	VVR
BW0101	2022-05	Female	21	First time	Whole blood	300	Blood collection vehicle	Social group	No	On collection facility	Without injury	VVR
BW0101	2022-05	Female	53	First time	Whole blood	400	Blood collection vehicle	Social group	No	On collection facility	Without injury	VVR
BW0101	2022-05	Female	21	First time	Whole blood	200	Blood collection vehicle	High school	No	On collection facility	Without injury	VVR
BW0101	2022-05	Female	20	First time	Whole blood	200	Blood collection vehicle	High school	No	On collection facility	Without injury	VVR
BW0101	2022-05	Female	20	First time	Whole blood	200	Blood collection vehicle	High school	No	On collection facility	Without injury	VVR
BW0101	2022-05	Male	32	First time	Whole blood	200	Blood collection vehicle	Individual	No	On collection facility	Without injury	VVR
BW0101	2022-05	Male	22	First time	Whole blood	200	Blood collection vehicle	High school	Yes	On collection facility	Without injury	VVR
BW0101	2022-05	Female	20	First time	Whole blood	200	Blood collection vehicle	Individual	Yes	On collection facility	Without injury	VVR
BW0101	2022-05	Male	30	First time	Whole blood	200	Blood collection vehicle	Individual	No	On collection facility	Without injury	VVR
BW0101	2022-05	Male	20	First time	Whole blood	300	Blood collection vehicle	High school	No	On collection facility	Without injury	VVR
BW0101	2022-05	Female	20	First time	Whole blood	200	Blood collection vehicle	High school	No	On collection facility	Without injury	VVR
BW0101	2022-05	Female	21	Repeat	Whole blood	200	Blood collection vehicle	High school	No	On collection facility	Without injury	VVR
BW0101	2022-06	Female	20	First time	Whole blood	200	Blood collection vehicle	High school	No	On collection facility	Without injury	VVR
BW0101	2022-06	Female	20	First time	Whole blood	200	Blood collection vehicle	High school	Yes	On collection facility	Without injury	VVR
BW0101	2022-06	Male	22	First time	Whole blood	200	Blood collection shelter	Individual	No	On collection facility	Without injury	VVR
BW0101	2022-06	Female	20	First time	Whole blood	200	Blood collection vehicle	Individual	No	On collection facility	Without injury	VVR
BW0101	2022-06	Female	20	First time	Whole blood	200	Blood collection vehicle	Individual	No	On collection facility	Without injury	Haematoma (Bruise)
BW0101	2022-06	Female	20	First time	Whole blood	200	Blood collection vehicle	Individual	No	On collection facility	Without injury	VVR
BW0101	2022-06	Female	20	Repeat	Whole blood	200	Blood collection vehicle	Individual	Yes	On collection facility	Without injury	VVR
BW0101	2022-06	Female	29	Repeat	Whole blood	300	Blood collection vehicle	Individual	No	On collection facility	Without injury	VVR
BW0101	2022-06	Female	40	First time	Whole blood	200	Blood collection vehicle	Individual	No	On collection facility	Without injury	VVR
BW0101	2022-06	Female	19	Repeat	Whole blood	200	Blood collection vehicle	Individual	No	On collection facility	Without injury	Painful arm
BW0101	2022-06	Female	46	Repeat	Whole blood	200	Blood collection shelter	Individual	No	On collection facility	Without injury	VVR
BW0101	2022-06	Female	52	First time	Whole blood	400	Blood collection vehicle	Individual	No	Outside collection facility	Without injury	VVR
BW0101	2022-06	Female	49	Repeat	Whole blood	200	Blood collection shelter	Individual	No	On collection facility	Without injury	Haematoma (Bruise)
BW0101	2022-06	Male	35	Repeat	Whole blood	300	Blood collection vehicle	Social group	No	On collection facility	Without injury	VVR
BW0101	2022-06	Male	28	First time	Whole blood	200	Blood collection vehicle	Social group	No	On collection facility	Without injury	VVR
BW0101	2022-06	Female	25	Repeat	Whole blood	300	Blood collection vehicle	Individual	No	Outside collection facility	Without injury	VVR
BW0101	2022-06	Male	24	Repeat	Whole blood	200	Blood collection vehicle	Individual	No	Outside collection facility	Without injury	VVR
BW0101	2022-07	Female	27	Repeat	Whole blood	300	Blood collection vehicle	Individual	No	On collection facility	Without injury	VVR
BW0101	2022-07	Male	26	First time	Whole blood	200	Blood collection vehicle	Individual	No	On collection facility	Without injury	VVR
BW0101	2022-07	Male	34	First time	Whole blood	200	Blood collection shelter	Social group	Yes	On collection facility	Without injury	VVR
BW0101	2022-07	Male	48	First time	Whole blood	300	Blood collection vehicle	Social group	No	On collection facility	Without injury	VVR
BW0101	2022-07	Male	19	First time	Whole blood	200	Blood collection vehicle	Individual	No	On collection facility	Without injury	VVR
BW0101	2022-07	Male	52	Repeat	Whole blood	200	Blood collection vehicle	Individual	No	On collection facility	Without injury	VVR
BW0101	2022-07	Female	49	Repeat	Whole blood	400	Blood collection vehicle	Individual	No	Outside collection facility	Without injury	VVR
BW0101	2022-07	Male	40	First time	Whole blood	200	Blood collection vehicle	Social group	No	On collection facility	Without injury	VVR
BW0101	2022-07	Male	22	Repeat	Whole blood	200	Blood collection vehicle	Individual	No	Outside collection facility	Without injury	VVR
BW0101	2022-07	Female	23	First time	Whole blood	200	Blood collection vehicle	Individual	Yes	On collection facility	With injury	VVR
BW0101	2022-07	Male	21	Repeat	Whole blood	200	Blood collection vehicle	Individual	No	On collection facility	Without injury	VVR
BW0101	2022-07	Female	26	First time	Whole blood	300	Blood collection shelter	Individual	Yes	On collection facility	Without injury	VVR
BW0101	2022-07	Female	49	Repeat	Whole blood	300	Blood collection vehicle	Individual	Yes	On collection facility	Without injury	VVR
BW0101	2022-07	Female	35	First time	Whole blood	200	Blood collection shelter	Individual	No	On collection facility	Without injury	VVR
BW0101	2022-07	Male	52	First time	Whole blood	400	Blood collection vehicle	Social group	No	On collection facility	Without injury	VVR
BW0101	2022-07	Male	40	First time	Whole blood	200	Blood collection shelter	Individual	No	On collection facility	Without injury	VVR
BW0101	2022-07	Female	25	Repeat	Whole blood	200	Blood collection shelter	Individual	No	On collection facility	Without injury	VVR
BW0101	2022-07	Female	24	First time	Whole blood	200	Blood collection vehicle	Individual	No	On collection facility	Without injury	VVR
BW0101	2022-07	Male	27	First time	Whole blood	200	Blood collection vehicle	Individual	No	On collection facility	Without injury	VVR
BW0101	2022-07	Male	25	First time	Whole blood	300	Blood collection vehicle	Social group	No	On collection facility	Without injury	Delayed bleeding+Painful arm
BW0101	2022-07	Male	21	Repeat	Whole blood	200	Blood collection vehicle	Individual	No	On collection facility	Without injury	VVR
BW0101	2022-08	Female	24	First time	Whole blood	300	Blood collection shelter	Individual	No	On collection facility	Without injury	VVR
BW0101	2022-08	Female	49	Repeat	Whole blood	200	Blood collection vehicle	Individual	No	On collection facility	Without injury	VVR
BW0101	2022-08	Male	37	First time	Whole blood	200	Blood collection shelter	Social group	No	On collection facility	Without injury	VVR
BW0101	2022-08	Female	49	Repeat	Whole blood	200	Blood collection vehicle	Social group	No	On collection facility	Without injury	VVR
BW0101	2022-08	Male	25	First time	Whole blood	200	Blood collection shelter	Individual	No	On collection facility	Without injury	VVR
BW0101	2022-08	Male	19	First time	Whole blood	300	Blood collection vehicle	Social group	No	On collection facility	Without injury	VVR
BW0101	2022-08	Male	47	Repeat	Whole blood	200	Blood collection vehicle	Social group	No	On collection facility	Without injury	VVR
BW0101	2022-08	Male	21	First time	Whole blood	200	Blood collection vehicle	High school	Yes	On collection facility	Without injury	VVR
BW0101	2022-08	Male	27	Repeat	Whole blood	200	Blood collection shelter	Individual	No	On collection facility	Without injury	VVR
BW0101	2022-08	Male	23	Repeat	Whole blood	200	Blood collection vehicle	Individual	No	On collection facility	Without injury	VVR
BW0101	2022-08	Female	31	Repeat	Whole blood	300	Blood collection shelter	Individual	No	On collection facility	Without injury	VVR
BW0101	2022-08	Male	28	Repeat	Whole blood	300	Blood collection vehicle	Social group	No	On collection facility	Without injury	VVR
BW0101	2022-09	Female	22	First time	Whole blood	200	Blood collection vehicle	Individual	No	On collection facility	Without injury	VVR
BW0101	2022-09	Female	19	First time	Whole blood	200	Blood collection shelter	Individual	No	On collection facility	Without injury	VVR
BW0101	2022-09	Female	29	Repeat	Whole blood	200	Blood collection shelter	Individual	No	On collection facility	Without injury	VVR
BW0101	2022-09	Female	47	Repeat	Whole blood	300	Blood collection vehicle	Individual	No	On collection facility	Without injury	VVR
BW0101	2022-09	Male	26	Repeat	Whole blood	300	Blood collection vehicle	Individual	No	On collection facility	Without injury	VVR
BW0101	2022-09	Female	51	Repeat	Whole blood	200	Blood collection vehicle	Individual	No	On collection facility	Without injury	VVR
BW0101	2022-09	Female	48	Repeat	Whole blood	200	Blood collection vehicle	Social group	No	On collection facility	Without injury	VVR
BW0101	2022-09	Female	24	First time	Whole blood	200	Blood collection vehicle	Social group	No	On collection facility	Without injury	VVR
BW0101	2022-09	Female	49	First time	Whole blood	400	Blood collection shelter	Individual	No	On collection facility	Without injury	VVR
BW0101	2022-09	Male	30	Repeat	Whole blood	200	Blood collection vehicle	Individual	No	On collection facility	Without injury	VVR
BW0101	2022-09	Male	33	Repeat	Whole blood	300	Blood collection vehicle	Individual	No	On collection facility	Without injury	VVR
BW0101	2022-10	Male	36	First time	Whole blood	200	Blood collection vehicle	Social group	No	On collection facility	Without injury	VVR
BW0101	2022-10	Female	26	First time	Whole blood	200	Blood collection vehicle	Individual	No	On collection facility	Without injury	VVR
BW0101	2022-10	Female	23	First time	Whole blood	200	Blood collection vehicle	Social group	No	On collection facility	Without injury	VVR
BW0101	2022-10	Female	44	Repeat	Whole blood	400	Blood collection vehicle	Social group	No	Outside collection facility	Without injury	VVR
BW0101	2022-10	Male	20	First time	Whole blood	200	Blood collection vehicle	Social group	No	On collection facility	Without injury	VVR
BW0101	2022-10	Female	52	Repeat	Whole blood	200	Blood collection vehicle	Individual	No	On collection facility	Without injury	VVR
BW0101	2022-10	Male	27	First time	Whole blood	200	Blood collection vehicle	Social group	No	On collection facility	Without injury	VVR
BW0101	2022-10	Female	29	First time	Whole blood	300	Blood collection vehicle	Individual	No	On collection facility	Without injury	VVR
BW0101	2022-10	Female	36	Repeat	Whole blood	200	Blood collection vehicle	Social group	No	On collection facility	Without injury	VVR
BW0101	2022-10	Female	30	Repeat	Whole blood	300	Blood collection shelter	Social group	No	On collection facility	Without injury	VVR
BW0101	2022-10	Female	31	Repeat	Whole blood	300	Blood collection vehicle	Social group	No	On collection facility	Without injury	VVR
BW0101	2022-10	Female	52	Repeat	Whole blood	300	Blood collection vehicle	Social group	No	On collection facility	Without injury	VVR
BW0101	2022-10	Female	39	Repeat	Whole blood	200	Blood collection vehicle	Individual	No	On collection facility	Without injury	VVR
BW0101	2022-10	Female	22	First time	Whole blood	200	Blood collection vehicle	Individual	No	On collection facility	Without injury	VVR
BW0101	2022-10	Female	21	First time	Whole blood	300	Blood collection vehicle	Individual	No	On collection facility	Without injury	VVR
BW0101	2022-10	Female	54	First time	Whole blood	200	Blood collection vehicle	Social group	No	On collection facility	Without injury	VVR
BW0101	2022-10	Female	54	Repeat	Whole blood	300	Blood collection vehicle	Social group	No	On collection facility	Without injury	VVR
BW0101	2022-10	Female	49	First time	Whole blood	200	Blood collection vehicle	Social group	No	On collection facility	Without injury	VVR
BW0101	2022-10	Female	21	First time	Whole blood	200	Blood collection shelter	Individual	No	On collection facility	Without injury	VVR
BW0101	2022-10	Female	39	Repeat	Whole blood	300	Blood collection vehicle	Individual	Yes	On collection facility	Without injury	VVR
BW0101	2022-11	Female	22	First time	Whole blood	300	Blood collection vehicle	Social group	No	On collection facility	Without injury	VVR
BW0101	2022-11	Female	18	First time	Whole blood	200	Blood collection vehicle	Individual	No	On collection facility	Without injury	VVR
BW0101	2022-11	Female	20	First time	Whole blood	200	Blood collection vehicle	High school	No	On collection facility	Without injury	VVR
BW0101	2022-11	Female	47	Repeat	Whole blood	200	Blood collection shelter	Individual	No	On collection facility	Without injury	VVR
BW0101	2022-11	Male	28	Repeat	Whole blood	200	Blood collection shelter	Individual	No	On collection facility	Without injury	VVR
BW0101	2022-11	Male	28	First time	Whole blood	300	Blood collection vehicle	Individual	No	On collection facility	Without injury	VVR
BW0101	2022-11	Male	60	First time	Whole blood	200	Blood collection vehicle	Social group	No	On collection facility	Without injury	VVR
BW0101	2022-11	Female	37	First time	Whole blood	200	Blood collection vehicle	Social group	No	On collection facility	Without injury	VVR
BW0101	2022-11	Female	24	First time	Whole blood	200	Blood collection vehicle	Individual	No	On collection facility	Without injury	VVR
BW0101	2022-11	Female	20	First time	Whole blood	200	Blood collection vehicle	High school	No	On collection facility	Without injury	VVR
BW0101	2022-11	Female	25	First time	Whole blood	300	Blood collection vehicle	Individual	Yes	On collection facility	Without injury	VVR
BW0101	2022-11	Female	51	First time	Whole blood	200	Blood collection vehicle	Individual	No	On collection facility	Without injury	VVR
BW0101	2022-11	Male	43	Repeat	Whole blood	200	Blood collection vehicle	Individual	No	On collection facility	Without injury	VVR
BW0101	2022-11	Female	21	First time	Whole blood	200	Blood collection vehicle	High school	No	On collection facility	Without injury	VVR
BW0101	2022-11	Male	20	First time	Whole blood	200	Blood collection vehicle	High school	No	On collection facility	Without injury	VVR
BW0101	2022-11	Male	22	Repeat	Whole blood	300	Blood collection vehicle	Individual	No	On collection facility	Without injury	VVR
BW0101	2022-11	Male	52	First time	Whole blood	200	Blood collection vehicle	Social group	No	On collection facility	Without injury	VVR
BW0101	2022-11	Male	20	First time	Whole blood	200	Blood collection vehicle	High school	No	On collection facility	Without injury	VVR
BW0101	2022-11	Male	19	First time	Whole blood	200	Blood collection vehicle	High school	No	On collection facility	Without injury	VVR
BW0101	2022-11	Male	18	First time	Whole blood	200	Blood collection vehicle	High school	No	On collection facility	Without injury	VVR
BW0101	2022-11	Female	49	Repeat	Whole blood	300	Blood collection vehicle	Individual	No	On collection facility	Without injury	VVR
BW0101	2022-11	Female	20	Repeat	Whole blood	200	Blood collection vehicle	High school	No	On collection facility	Without injury	VVR
BW0101	2022-11	Male	19	First time	Whole blood	200	Blood collection vehicle	High school	No	On collection facility	Without injury	VVR
BW0101	2022-11	Female	23	First time	Whole blood	200	Blood collection vehicle	High school	No	On collection facility	Without injury	VVR
BW0101	2022-11	Female	20	Repeat	Whole blood	200	Blood collection vehicle	High school	No	On collection facility	Without injury	VVR
BW0101	2022-11	Female	22	First time	Whole blood	300	Blood collection vehicle	High school	No	On collection facility	Without injury	VVR
BW0101	2022-11	Female	18	First time	Whole blood	300	Blood collection vehicle	High school	No	On collection facility	Without injury	VVR
BW0101	2022-11	Male	28	First time	Whole blood	200	Blood collection vehicle	Individual	No	On collection facility	Without injury	VVR
BW0101	2022-11	Female	21	Repeat	Whole blood	200	Blood collection vehicle	High school	No	On collection facility	Without injury	VVR
BW0101	2022-11	Female	18	First time	Whole blood	200	Blood collection vehicle	High school	No	On collection facility	Without injury	VVR
BW0101	2022-12	Female	21	Repeat	Whole blood	200	Blood collection vehicle	High school	No	On collection facility	Without injury	VVR
BW0101	2022-12	Male	18	First time	Whole blood	200	Blood collection vehicle	High school	No	On collection facility	Without injury	VVR
BW0101	2022-12	Female	40	Repeat	Whole blood	200	Blood collection shelter	Individual	No	On collection facility	Without injury	VVR
BW0101	2022-12	Female	22	First time	Whole blood	200	Blood collection vehicle	High school	Yes	On collection facility	Without injury	VVR
BW0101	2022-12	Male	19	First time	Whole blood	200	Blood collection vehicle	High school	Yes	On collection facility	With injury	VVR
BW0101	2022-12	Male	18	First time	Whole blood	200	Blood collection vehicle	High school	No	On collection facility	Without injury	VVR
BW0101	2022-12	Male	19	First time	Whole blood	200	Blood collection vehicle	High school	No	On collection facility	Without injury	VVR
BW0101	2022-12	Male	18	First time	Whole blood	300	Blood collection vehicle	High school	Yes	Outside collection facility	Without injury	VVR
BW0101	2022-12	Male	19	First time	Whole blood	200	Blood collection vehicle	High school	No	On collection facility	Without injury	VVR
BW0101	2022-12	Female	19	First time	Whole blood	200	Blood collection vehicle	High school	No	On collection facility	Without injury	VVR
BW0101	2022-12	Female	21	First time	Whole blood	200	Blood collection vehicle	High school	No	On collection facility	Without injury	VVR
BW0101	2022-12	Male	26	First time	Whole blood	200	Blood collection vehicle	Individual	No	On collection facility	Without injury	VVR
BW0101	2022-12	Male	26	First time	Whole blood	200	Blood collection vehicle	Individual	No	On collection facility	Without injury	VVR
BW0101	2022-12	Female	33	First time	Whole blood	200	Blood collection vehicle	Social group	No	On collection facility	Without injury	VVR
BE0103	2022-01	Female	37	First time	Whole blood	400	Blood collection vehicle	Individual	No	On collection facility	Without injury	VVR
BE0103	2022-01	Male	21	First time	Whole blood	400	Blood collection shelter	Individual	No	On collection facility	Without injury	VVR
BE0103	2022-02	Female	20	Repeat	Whole blood	400	Blood collection shelter	Individual	No	On collection facility	Without injury	VVR
BE0103	2022-02	Male	30	First time	Whole blood	400	Blood collection vehicle	Individual	No	On collection facility	Without injury	VVR
BE0103	2022-03	Female	36	Repeat	Whole blood	400	Blood collection vehicle	Individual	No	On collection facility	Without injury	VVR
BE0103	2022-03	Female	51	First time	Whole blood	400	Blood collection vehicle	Individual	No	On collection facility	Without injury	VVR
BE0103	2022-03	Female	46	Repeat	Whole blood	400	Blood collection vehicle	Social group	No	On collection facility	Without injury	VVR
BE0103	2022-04	Female	38	First time	Whole blood	400	Blood collection vehicle	Individual	No	On collection facility	Without injury	VVR
BE0103	2022-04	Female	31	First time	Whole blood	400	Blood collection vehicle	Individual	No	On collection facility	Without injury	VVR
BE0103	2022-04	Female	19	First time	Whole blood	400	Blood collection vehicle	Individual	No	On collection facility	Without injury	VVR
BE0103	2022-04	Male	19	First time	Whole blood	400	Blood collection vehicle	Individual	No	On collection facility	Without injury	VVR
BE0103	2022-04	Female	54	Repeat	Whole blood	400	Blood collection vehicle	Individual	No	On collection facility	Without injury	VVR
BE0103	2022-04	Female	22	First time	Whole blood	400	Blood collection vehicle	Individual	No	On collection facility	Without injury	VVR
BE0103	2022-05	Female	54	First time	Whole blood	400	Blood collection vehicle	Individual	No	On collection facility	Without injury	VVR
BE0103	2022-05	Female	50	First time	Whole blood	400	Blood collection vehicle	Individual	No	On collection facility	Without injury	VVR
BE0103	2022-06	Male	43	Repeat	Whole blood	400	Blood collection vehicle	Individual	No	On collection facility	Without injury	VVR
BE0103	2022-07	Female	25	Repeat	Whole blood	400	Blood collection shelter	Individual	No	On collection facility	Without injury	VVR
BE0103	2022-07	Male	37	Repeat	Whole blood	400	Blood collection shelter	Individual	No	On collection facility	Without injury	VVR
BE0103	2022-08	Male	27	Repeat	Whole blood	400	Blood collection vehicle	Individual	No	On collection facility	Without injury	VVR
BE0103	2022-08	Female	41	Repeat	Whole blood	400	Blood collection vehicle	Individual	No	On collection facility	Without injury	VVR
BE0103	2022-09	Male	31	First time	Whole blood	400	Blood collection vehicle	Individual	No	On collection facility	Without injury	VVR
BE0103	2022-09	Male	32	First time	Whole blood	400	Blood collection shelter	Individual	No	On collection facility	Without injury	VVR
BE0103	2022-10	Female	42	First time	Whole blood	400	Blood collection vehicle	Individual	No	On collection facility	Without injury	VVR
BE0103	2022-11	Male	40	First time	Whole blood	400	Blood collection vehicle	Individual	No	On collection facility	Without injury	VVR
BE0103	2022-12	Female	55	Repeat	Whole blood	400	Blood collection vehicle	Individual	No	On collection facility	Without injury	VVR
BW0213	2022-04	Male	49	Repeat	Whole blood	300	Blood collection vehicle	Individual	No	On collection facility	Without injury	VVR
BW0213	2022-04	Female	39	First time	Whole blood	300	Blood collection vehicle	Individual	No	On collection facility	Without injury	VVR
BW0213	2022-04	Female	23	First time	Whole blood	200	Blood collection vehicle	Individual	No	On collection facility	Without injury	Haematoma (Bruise)+Painful arm
BW0213	2022-05	Female	41	Repeat	Whole blood	200	Blood collection vehicle	Individual	No	On collection facility	Without injury	VVR
BW0213	2022-07	Male	34	First time	Whole blood	200	Blood collection vehicle	Individual	No	On collection facility	Without injury	VVR
BW0213	2022-07	Female	45	Repeat	Whole blood	400	Blood collection vehicle	Individual	No	Outside collection facility	Without injury	VVR
BW0213	2022-07	Female	53	Repeat	Whole blood	200	Blood collection vehicle	Individual	No	On collection facility	Without injury	VVR
BW0213	2022-08	Female	47	Repeat	Whole blood	200	Blood collection vehicle	Individual	No	On collection facility	Without injury	VVR
BW0213	2022-08	Female	46	First time	Whole blood	200	Blood collection vehicle	Individual	No	On collection facility	Without injury	VVR
BW0213	2022-08	Male	30	First time	Whole blood	200	Blood collection vehicle	Social group	No	On collection facility	Without injury	Haematoma (Bruise)+Painful arm
BW0213	2022-08	Female	22	First time	Whole blood	200	Blood collection vehicle	Individual	No	On collection facility	Without injury	VVR
BW0213	2022-08	Female	18	First time	Whole blood	200	Blood collection vehicle	Individual	No	On collection facility	Without injury	VVR
BW0213	2022-08	Female	32	First time	Whole blood	200	Blood collection vehicle	Social group	No	Outside collection facility	Without injury	VVR
BW0213	2022-08	Male	33	First time	Whole blood	200	Blood collection vehicle	Individual	No	On collection facility	Without injury	VVR
BW0213	2022-09	Female	27	Repeat	Whole blood	300	Blood collection vehicle	Individual	No	On collection facility	Without injury	VVR
BW0213	2022-09	Female	35	First time	Whole blood	200	Blood collection vehicle	Individual	No	On collection facility	Without injury	VVR
BW0213	2022-10	Female	22	First time	Whole blood	200	Blood collection vehicle	Individual	No	On collection facility	Without injury	VVR
BW0213	2022-11	Female	34	First time	Whole blood	200	Blood collection vehicle	Social group	No	On collection facility	Without injury	VVR
BW0213	2022-11	Male	35	First time	Whole blood	200	Blood collection vehicle	Individual	No	On collection facility	Without injury	VVR
BW0213	2022-11	Female	25	First time	Whole blood	200	Blood collection vehicle	Social group	No	On collection facility	Without injury	VVR
BW0213	2022-12	Male	25	First time	Whole blood	200	Fixed site	Social group	No	On collection facility	Without injury	VVR
BE0502	2022-02	Female	23	First time	Whole blood	200	Blood collection vehicle	Individual	No	On collection facility	Without injury	VVR
BE0502	2022-02	Male	28	First time	Whole blood	200	Blood collection shelter	Individual	No	On collection facility	Without injury	VVR
BE0502	2022-02	Male	27	First time	Whole blood	300	Blood collection vehicle	Individual	No	On collection facility	Without injury	VVR
BE0502	2022-02	Male	32	First time	Whole blood	200	Blood collection vehicle	Individual	No	On collection facility	Without injury	VVR
BE0502	2022-02	Female	23	First time	Whole blood	200	Blood collection vehicle	Individual	No	On collection facility	Without injury	VVR
BE0502	2022-02	Male	29	First time	Whole blood	200	Blood collection vehicle	Individual	No	On collection facility	Without injury	VVR
BE0502	2022-02	Female	24	First time	Whole blood	200	Blood collection vehicle	Individual	No	On collection facility	Without injury	VVR
BE0502	2022-02	Male	23	First time	Whole blood	200	Blood collection vehicle	Individual	No	On collection facility	Without injury	VVR
BE0502	2022-02	Male	18	First time	Whole blood	200	Blood collection vehicle	Individual	No	On collection facility	Without injury	VVR
BE0502	2022-02	Male	38	First time	Whole blood	200	Blood collection vehicle	Individual	No	On collection facility	Without injury	VVR
BE0502	2022-02	Male	37	First time	Whole blood	200	Blood collection vehicle	Individual	No	On collection facility	Without injury	VVR
BE0502	2022-02	Male	21	First time	Whole blood	300	Blood collection vehicle	Social group	No	On collection facility	Without injury	VVR
BE0502	2022-02	Male	34	First time	Whole blood	200	Blood collection shelter	Social group	No	On collection facility	Without injury	VVR
BE0502	2022-02	Female	35	First time	Whole blood	300	Blood collection vehicle	Individual	No	On collection facility	Without injury	VVR
BE0502	2022-02	Female	28	First time	Whole blood	200	Blood collection shelter	Individual	No	On collection facility	Without injury	VVR
BE0502	2022-02	Female	24	First time	Whole blood	200	Blood collection shelter	Social group	No	On collection facility	Without injury	VVR
BE0502	2022-02	Male	37	First time	Whole blood	300	Blood collection vehicle	Individual	No	On collection facility	Without injury	VVR
BE0502	2022-02	Male	29	Repeat	Whole blood	400	Blood collection vehicle	Individual	No	On collection facility	Without injury	VVR
BE0502	2022-02	Female	23	Repeat	Whole blood	200	Blood collection vehicle	Social group	No	On collection facility	Without injury	VVR
BE0502	2022-02	Female	23	Repeat	Whole blood	200	Blood collection vehicle	Social group	No	On collection facility	Without injury	VVR
BE0502	2022-02	Male	23	Repeat	Whole blood	300	Blood collection vehicle	Individual	Yes	On collection facility	Without injury	VVR
BE0502	2022-02	Female	20	First time	Whole blood	200	Blood collection vehicle	Individual	No	On collection facility	Without injury	VVR
BE0502	2022-02	Male	19	First time	Whole blood	300	Blood collection vehicle	Individual	No	On collection facility	Without injury	VVR
BE0502	2022-02	Male	25	First time	Whole blood	300	Blood collection vehicle	Individual	No	On collection facility	Without injury	VVR
BE0502	2022-02	Female	39	First time	Whole blood	300	Blood collection vehicle	Individual	No	On collection facility	Without injury	VVR
BE0502	2022-03	Female	34	First time	Whole blood	300	Blood collection vehicle	Individual	No	On collection facility	Without injury	VVR
BE0502	2022-03	Male	30	First time	Whole blood	300	Blood collection vehicle	Individual	No	On collection facility	Without injury	VVR
BE0502	2022-03	Female	34	First time	Whole blood	200	Blood collection vehicle	Individual	No	On collection facility	Without injury	VVR
BE0502	2022-03	Male	40	First time	Whole blood	200	Blood collection vehicle	Individual	No	On collection facility	Without injury	VVR
BE0502	2022-03	Male	29	Repeat	Whole blood	300	Blood collection vehicle	Individual	No	On collection facility	Without injury	VVR
BE0502	2022-03	Male	22	First time	Whole blood	200	Blood collection shelter	Individual	No	On collection facility	Without injury	VVR
BE0502	2022-03	Female	24	Repeat	Whole blood	200	Blood collection shelter	Individual	No	On collection facility	Without injury	VVR
BE0502	2022-03	Female	26	First time	Whole blood	200	Blood collection vehicle	Individual	No	On collection facility	Without injury	VVR
BE0502	2022-03	Female	31	Repeat	Whole blood	200	Blood collection vehicle	Individual	No	On collection facility	Without injury	VVR
BE0502	2022-03	Female	23	First time	Whole blood	300	Blood collection vehicle	Individual	No	On collection facility	Without injury	VVR
BE0502	2022-03	Male	31	First time	Whole blood	300	Blood collection shelter	Individual	No	On collection facility	Without injury	VVR
BE0502	2022-03	Male	34	First time	Whole blood	200	Blood collection vehicle	Individual	No	On collection facility	Without injury	VVR
BE0502	2022-03	Female	41	Repeat	Whole blood	200	Blood collection vehicle	Individual	No	On collection facility	Without injury	VVR
BE0502	2022-03	Female	39	Repeat	Whole blood	400	Blood collection vehicle	Individual	Yes	On collection facility	Without injury	VVR
BE0502	2022-03	Male	26	First time	Whole blood	300	Blood collection vehicle	Individual	No	On collection facility	Without injury	VVR
BE0502	2022-03	Male	26	First time	Whole blood	300	Blood collection vehicle	Individual	No	On collection facility	Without injury	VVR
BE0502	2022-03	Female	18	First time	Whole blood	300	Blood collection vehicle	Individual	No	On collection facility	Without injury	VVR
BE0502	2022-03	Male	22	First time	Whole blood	200	Blood collection vehicle	Individual	No	On collection facility	Without injury	VVR
BE0502	2022-03	Male	40	First time	Whole blood	300	Blood collection vehicle	Individual	No	On collection facility	Without injury	VVR
BE0502	2022-03	Male	23	First time	Whole blood	300	Blood collection vehicle	Individual	No	On collection facility	Without injury	VVR
BE0502	2022-03	Male	27	First time	Whole blood	300	Blood collection shelter	Individual	No	On collection facility	Without injury	VVR
BE0502	2022-03	Female	38	First time	Whole blood	200	Blood collection vehicle	Individual	No	On collection facility	Without injury	VVR
BE0502	2022-03	Male	24	First time	Whole blood	200	Blood collection vehicle	Individual	No	On collection facility	Without injury	VVR
BE0502	2022-03	Male	42	First time	Whole blood	200	Blood collection shelter	Individual	No	On collection facility	Without injury	VVR
BE0502	2022-03	Female	37	First time	Whole blood	200	Blood collection vehicle	Individual	No	On collection facility	Without injury	VVR
BE0502	2022-03	Male	36	First time	Whole blood	200	Blood collection vehicle	Individual	No	On collection facility	Without injury	VVR
BE0502	2022-03	Male	38	Repeat	Whole blood	200	Blood collection vehicle	Individual	No	On collection facility	Without injury	VVR
BE0502	2022-03	Male	25	First time	Whole blood	200	Blood collection vehicle	Individual	No	On collection facility	Without injury	VVR
BE0502	2022-03	Male	30	First time	Whole blood	200	Blood collection vehicle	Individual	No	On collection facility	Without injury	VVR
BE0502	2022-03	Male	40	First time	Whole blood	300	Blood collection vehicle	Individual	No	On collection facility	Without injury	VVR
BE0502	2022-03	Male	26	First time	Whole blood	200	Blood collection vehicle	Individual	No	On collection facility	Without injury	VVR
BE0502	2022-03	Male	33	First time	Whole blood	300	Blood collection vehicle	Individual	No	On collection facility	Without injury	VVR
BE0502	2022-03	Male	27	First time	Whole blood	300	Blood collection vehicle	Individual	No	On collection facility	Without injury	VVR
BE0502	2022-03	Female	32	Repeat	Whole blood	200	Blood collection vehicle	Individual	No	On collection facility	Without injury	VVR
BE0502	2022-03	Female	22	First time	Whole blood	200	Blood collection vehicle	Individual	No	On collection facility	Without injury	VVR
BE0502	2022-03	Female	18	First time	Whole blood	300	Blood collection shelter	Individual	No	On collection facility	Without injury	VVR
BE0502	2022-03	Male	19	First time	Whole blood	300	Blood collection vehicle	Individual	No	On collection facility	Without injury	VVR
BE0502	2022-03	Male	21	First time	Whole blood	200	Blood collection vehicle	Individual	No	On collection facility	Without injury	VVR
BE0502	2022-03	Male	33	First time	Whole blood	200	Blood collection vehicle	Individual	No	On collection facility	Without injury	VVR
BE0502	2022-03	Male	32	First time	Whole blood	300	Blood collection vehicle	Individual	No	On collection facility	Without injury	VVR
BE0502	2022-03	Male	20	First time	Whole blood	300	Blood collection vehicle	Individual	No	On collection facility	Without injury	VVR
BE0502	2022-03	Female	22	Repeat	Whole blood	200	Blood collection vehicle	Individual	No	On collection facility	Without injury	VVR
BE0502	2022-03	Male	33	First time	Whole blood	300	Blood collection vehicle	Individual	No	On collection facility	Without injury	VVR
BE0502	2022-03	Male	40	Repeat	Whole blood	300	Blood collection shelter	Individual	No	On collection facility	Without injury	VVR
BE0502	2022-03	Male	30	First time	Whole blood	200	Blood collection vehicle	Individual	No	On collection facility	Without injury	VVR
BE0502	2022-03	Male	30	First time	Whole blood	200	Blood collection vehicle	Individual	No	On collection facility	Without injury	VVR
BE0502	2022-03	Female	19	First time	Whole blood	300	Blood collection shelter	Individual	No	On collection facility	Without injury	VVR
BE0502	2022-03	Male	20	First time	Whole blood	300	Blood collection shelter	Individual	No	On collection facility	Without injury	VVR
BE0502	2022-03	Female	22	First time	Whole blood	200	Blood collection vehicle	Individual	No	On collection facility	Without injury	VVR
BE0502	2022-03	Female	38	First time	Whole blood	200	Blood collection vehicle	Individual	No	On collection facility	Without injury	VVR
BE0502	2022-03	Male	25	First time	Whole blood	300	Blood collection vehicle	Individual	No	On collection facility	Without injury	VVR
BE0502	2022-03	Male	46	First time	Whole blood	200	Blood collection vehicle	Individual	No	On collection facility	Without injury	VVR
BE0502	2022-03	Female	25	First time	Whole blood	200	Blood collection vehicle	Individual	No	On collection facility	Without injury	VVR
BE0502	2022-03	Female	20	First time	Whole blood	200	Blood collection vehicle	Individual	No	On collection facility	Without injury	VVR
BE0502	2022-03	Male	38	First time	Whole blood	200	Blood collection vehicle	Individual	No	On collection facility	Without injury	VVR
BE0502	2022-03	Male	22	First time	Whole blood	200	Blood collection vehicle	Individual	No	On collection facility	Without injury	VVR
BE0502	2022-03	Male	50	Repeat	Whole blood	200	Blood collection vehicle	Individual	No	On collection facility	Without injury	VVR
BE0502	2022-03	Female	35	First time	Whole blood	300	Blood collection vehicle	Individual	No	On collection facility	Without injury	VVR
BE0502	2022-03	Male	24	First time	Whole blood	200	Blood collection vehicle	Social group	No	On collection facility	Without injury	VVR
BE0502	2022-03	Male	34	First time	Whole blood	200	Blood collection vehicle	Individual	No	On collection facility	Without injury	VVR
BE0502	2022-03	Male	32	Repeat	Whole blood	200	Blood collection vehicle	Individual	No	On collection facility	Without injury	VVR
BE0502	2022-03	Male	38	Repeat	Whole blood	200	Blood collection vehicle	Individual	No	On collection facility	Without injury	VVR
BE0502	2022-03	Male	33	Repeat	Whole blood	300	Blood collection vehicle	Individual	No	On collection facility	Without injury	VVR
BE0502	2022-03	Female	29	First time	Whole blood	200	Blood collection vehicle	Individual	No	On collection facility	Without injury	VVR
BE0502	2022-03	Male	24	First time	Whole blood	300	Blood collection vehicle	Individual	No	On collection facility	Without injury	VVR
BE0502	2022-03	Male	32	First time	Whole blood	300	Blood collection vehicle	Individual	No	On collection facility	Without injury	VVR
BE0502	2022-03	Male	21	First time	Whole blood	300	Blood collection vehicle	Individual	No	On collection facility	Without injury	VVR
BE0502	2022-03	Male	32	First time	Whole blood	200	Blood collection vehicle	Individual	No	On collection facility	Without injury	VVR
BE0502	2022-03	Female	36	First time	Whole blood	200	Blood collection vehicle	Individual	No	On collection facility	Without injury	VVR
BE0502	2022-03	Male	29	Repeat	Whole blood	300	Blood collection vehicle	Individual	No	On collection facility	Without injury	VVR
BE0502	2022-03	Male	27	First time	Whole blood	200	Blood collection vehicle	Social group	No	On collection facility	Without injury	VVR
BE0502	2022-03	Male	40	Repeat	Whole blood	300	Blood collection vehicle	Individual	No	On collection facility	Without injury	VVR
BE0502	2022-04	Male	22	First time	Whole blood	200	Blood collection shelter	Individual	No	On collection facility	Without injury	VVR
BE0502	2022-04	Female	36	First time	Whole blood	200	Blood collection vehicle	Individual	No	On collection facility	Without injury	VVR
BE0502	2022-04	Male	40	First time	Whole blood	200	Blood collection vehicle	Individual	No	On collection facility	Without injury	VVR
BE0502	2022-04	Male	31	First time	Whole blood	200	Blood collection vehicle	Individual	No	On collection facility	Without injury	VVR
BE0502	2022-04	Female	34	First time	Whole blood	200	Blood collection vehicle	Individual	No	On collection facility	Without injury	VVR
BE0502	2022-04	Female	18	First time	Whole blood	200	Blood collection vehicle	Individual	No	On collection facility	Without injury	VVR
BE0502	2022-04	Female	21	First time	Whole blood	200	Blood collection vehicle	Individual	No	On collection facility	Without injury	VVR
BE0502	2022-04	Male	21	Repeat	Whole blood	300	Blood collection shelter	Individual	No	On collection facility	Without injury	VVR
BE0502	2022-04	Female	18	First time	Whole blood	200	Blood collection vehicle	Individual	No	On collection facility	Without injury	VVR
BE0502	2022-04	Female	22	First time	Whole blood	200	Blood collection vehicle	Individual	No	On collection facility	Without injury	VVR
BE0502	2022-04	Female	18	First time	Whole blood	200	Blood collection vehicle	Individual	No	On collection facility	Without injury	VVR
BE0502	2022-04	Female	21	Repeat	Whole blood	200	Blood collection vehicle	Individual	No	On collection facility	Without injury	VVR
BE0502	2022-04	Male	27	First time	Whole blood	300	Blood collection vehicle	Individual	No	On collection facility	Without injury	VVR
BE0502	2022-04	Female	49	Repeat	Whole blood	200	Blood collection vehicle	Individual	No	On collection facility	Without injury	VVR
BE0502	2022-04	Male	28	First time	Whole blood	200	Blood collection vehicle	Individual	No	On collection facility	Without injury	VVR
BE0502	2022-04	Male	34	First time	Whole blood	200	Blood collection vehicle	Individual	No	On collection facility	Without injury	VVR
BE0502	2022-04	Male	26	First time	Whole blood	300	Blood collection vehicle	Individual	No	On collection facility	Without injury	VVR
BE0502	2022-04	Male	20	First time	Whole blood	200	Blood collection shelter	Individual	No	On collection facility	Without injury	VVR
BE0502	2022-04	Male	22	First time	Whole blood	200	Blood collection vehicle	Social group	No	On collection facility	Without injury	VVR
BE0502	2022-04	Female	35	First time	Whole blood	200	Blood collection vehicle	Social group	No	On collection facility	Without injury	VVR
BE0502	2022-04	Female	21	First time	Whole blood	200	Blood collection vehicle	Social group	No	On collection facility	Without injury	VVR
BE0502	2022-04	Male	32	First time	Whole blood	200	Blood collection vehicle	Social group	No	On collection facility	Without injury	VVR
BE0502	2022-04	Female	28	First time	Whole blood	200	Blood collection vehicle	Individual	No	On collection facility	Without injury	VVR
BE0502	2022-04	Male	23	First time	Whole blood	200	Blood collection vehicle	Individual	No	On collection facility	Without injury	VVR
BE0502	2022-04	Female	21	First time	Whole blood	200	Blood collection shelter	Individual	No	On collection facility	Without injury	VVR
BE0502	2022-04	Male	38	First time	Whole blood	200	Blood collection vehicle	Individual	No	On collection facility	Without injury	VVR
BE0502	2022-04	Male	38	First time	Whole blood	200	Blood collection vehicle	Individual	No	On collection facility	Without injury	VVR
BE0502	2022-04	Female	40	First time	Whole blood	200	Blood collection vehicle	Individual	No	On collection facility	Without injury	VVR
BE0502	2022-04	Female	34	First time	Whole blood	200	Blood collection vehicle	Social group	No	On collection facility	Without injury	VVR
BE0502	2022-04	Male	39	First time	Whole blood	300	Blood collection vehicle	Social group	No	On collection facility	Without injury	VVR
BE0502	2022-04	Female	32	First time	Whole blood	200	Blood collection vehicle	Social group	No	On collection facility	Without injury	VVR
BE0502	2022-04	Female	29	First time	Whole blood	200	Blood collection vehicle	Social group	No	On collection facility	Without injury	VVR
BE0502	2022-04	Male	24	First time	Whole blood	200	Blood collection vehicle	Social group	No	On collection facility	Without injury	VVR
BE0502	2022-04	Male	33	First time	Whole blood	200	Blood collection vehicle	Social group	No	On collection facility	Without injury	VVR
BE0502	2022-04	Male	36	First time	Whole blood	200	Blood collection vehicle	Social group	No	On collection facility	Without injury	VVR
BE0502	2022-04	Male	22	First time	Whole blood	200	Blood collection vehicle	Social group	No	On collection facility	Without injury	VVR
BE0502	2022-04	Female	21	First time	Whole blood	200	Blood collection vehicle	Social group	No	On collection facility	Without injury	VVR
BE0502	2022-04	Male	21	First time	Whole blood	300	Blood collection shelter	Individual	No	On collection facility	Without injury	VVR
BE0502	2022-04	Female	28	First time	Whole blood	200	Blood collection vehicle	Social group	No	On collection facility	Without injury	VVR
BE0502	2022-04	Male	33	Repeat	Whole blood	300	Blood collection vehicle	Individual	No	On collection facility	Without injury	VVR
BE0502	2022-04	Female	48	Repeat	Whole blood	300	Blood collection vehicle	Individual	No	On collection facility	Without injury	VVR
BE0502	2022-04	Female	22	Repeat	Whole blood	200	Blood collection vehicle	Individual	No	On collection facility	Without injury	VVR
BE0502	2022-04	Male	23	First time	Whole blood	200	Blood collection vehicle	Individual	No	On collection facility	Without injury	VVR
BE0502	2022-04	Male	35	First time	Whole blood	300	Blood collection vehicle	Individual	No	On collection facility	Without injury	VVR
BE0502	2022-04	Female	19	First time	Whole blood	300	Blood collection vehicle	Individual	No	On collection facility	Without injury	VVR
BE0502	2022-04	Male	32	First time	Whole blood	200	Blood collection shelter	Individual	No	On collection facility	Without injury	VVR
BE0502	2022-04	Male	33	Repeat	Whole blood	400	Blood collection shelter	Individual	No	On collection facility	Without injury	VVR
BE0502	2022-04	Male	24	Repeat	Whole blood	200	Blood collection shelter	Individual	No	On collection facility	Without injury	VVR
BE0502	2022-04	Male	21	Repeat	Whole blood	200	Blood collection shelter	Individual	No	On collection facility	Without injury	VVR
BE0502	2022-04	Male	39	First time	Whole blood	300	Blood collection vehicle	Individual	No	On collection facility	Without injury	VVR
BE0502	2022-04	Male	23	First time	Whole blood	200	Blood collection vehicle	Social group	No	On collection facility	Without injury	VVR
BE0502	2022-04	Male	25	First time	Whole blood	200	Blood collection vehicle	Social group	No	On collection facility	Without injury	VVR
BE0502	2022-04	Female	35	First time	Whole blood	200	Blood collection vehicle	Social group	No	On collection facility	Without injury	VVR
BE0502	2022-04	Male	20	Repeat	Whole blood	300	Blood collection vehicle	Social group	No	On collection facility	Without injury	VVR
BE0502	2022-04	Male	24	First time	Whole blood	200	Blood collection vehicle	Social group	No	On collection facility	Without injury	VVR
BE0502	2022-04	Male	20	First time	Whole blood	300	Blood collection vehicle	Social group	No	On collection facility	Without injury	VVR
BE0502	2022-04	Female	20	First time	Whole blood	200	Blood collection vehicle	Social group	No	On collection facility	Without injury	VVR
BE0502	2022-04	Male	21	First time	Whole blood	300	Blood collection vehicle	Social group	No	On collection facility	Without injury	VVR
BE0502	2022-04	Male	23	First time	Whole blood	200	Blood collection vehicle	Social group	No	On collection facility	Without injury	VVR
BE0502	2022-04	Female	29	First time	Whole blood	200	Blood collection vehicle	Social group	No	On collection facility	Without injury	VVR
BE0502	2022-04	Male	25	First time	Whole blood	300	Blood collection vehicle	Social group	No	On collection facility	Without injury	VVR
BE0502	2022-04	Male	23	First time	Whole blood	200	Blood collection vehicle	Social group	No	On collection facility	Without injury	VVR
BE0502	2022-04	Female	18	First time	Whole blood	200	Blood collection vehicle	Social group	No	On collection facility	Without injury	VVR
BE0502	2022-04	Male	26	First time	Whole blood	200	Blood collection vehicle	Social group	No	On collection facility	Without injury	VVR
BE0502	2022-04	Female	18	First time	Whole blood	200	Blood collection vehicle	Social group	No	On collection facility	Without injury	VVR
BE0502	2022-04	Female	33	First time	Whole blood	200	Blood collection shelter	Individual	No	On collection facility	Without injury	VVR
BE0502	2022-04	Female	21	Repeat	Whole blood	200	Blood collection vehicle	Individual	No	On collection facility	Without injury	VVR
BE0502	2022-04	Female	28	First time	Whole blood	200	Blood collection vehicle	Social group	No	On collection facility	Without injury	VVR
BE0502	2022-04	Female	27	First time	Whole blood	200	Blood collection vehicle	Social group	No	On collection facility	Without injury	VVR
BE0502	2022-04	Male	26	First time	Whole blood	200	Blood collection vehicle	Social group	No	On collection facility	Without injury	VVR
BE0502	2022-04	Male	28	Repeat	Whole blood	300	Fixed site	Individual	No	On collection facility	Without injury	VVR
BE0502	2022-04	Female	31	First time	Whole blood	200	Blood collection vehicle	Social group	No	On collection facility	Without injury	VVR
BE0502	2022-04	Male	26	First time	Whole blood	200	Blood collection vehicle	Social group	No	On collection facility	Without injury	VVR
BE0502	2022-04	Female	19	First time	Whole blood	200	Blood collection vehicle	Social group	No	On collection facility	Without injury	VVR
BE0502	2022-04	Female	21	First time	Whole blood	200	Blood collection vehicle	Social group	No	On collection facility	Without injury	VVR
BE0502	2022-04	Male	29	Repeat	Whole blood	200	Blood collection vehicle	Social group	No	On collection facility	Without injury	VVR
BE0502	2022-04	Male	33	First time	Whole blood	300	Blood collection vehicle	Social group	No	On collection facility	Without injury	VVR
BE0502	2022-04	Female	23	First time	Whole blood	200	Blood collection vehicle	Social group	No	On collection facility	Without injury	VVR
BE0502	2022-04	Male	20	First time	Whole blood	200	Blood collection vehicle	Social group	No	On collection facility	Without injury	VVR
BE0502	2022-04	Female	20	First time	Whole blood	200	Blood collection vehicle	Social group	No	On collection facility	Without injury	VVR
BE0502	2022-04	Female	25	Repeat	Whole blood	200	Blood collection vehicle	Social group	No	On collection facility	Without injury	VVR
BE0502	2022-04	Male	22	First time	Whole blood	200	Blood collection vehicle	Social group	No	On collection facility	Without injury	VVR
BE0502	2022-04	Male	39	First time	Whole blood	200	Blood collection vehicle	Social group	No	On collection facility	Without injury	VVR
BE0502	2022-04	Female	23	First time	Whole blood	200	Blood collection vehicle	Individual	No	On collection facility	Without injury	VVR
BE0502	2022-05	Female	22	First time	Whole blood	200	Blood collection shelter	Individual	No	On collection facility	Without injury	VVR
BE0502	2022-05	Female	27	Repeat	Whole blood	200	Blood collection shelter	Individual	No	On collection facility	Without injury	VVR
BE0502	2022-05	Male	21	First time	Whole blood	300	Fixed site	Individual	No	On collection facility	Without injury	VVR
BE0502	2022-05	Male	27	First time	Whole blood	300	Blood collection vehicle	Social group	No	On collection facility	Without injury	VVR
BE0502	2022-05	Male	20	First time	Whole blood	200	Blood collection vehicle	Social group	No	On collection facility	Without injury	VVR
BE0502	2022-05	Male	23	First time	Whole blood	200	Blood collection vehicle	Social group	No	On collection facility	Without injury	VVR
BE0502	2022-05	Male	33	First time	Whole blood	200	Blood collection shelter	Individual	No	On collection facility	Without injury	VVR
BE0502	2022-05	Male	19	First time	Whole blood	300	Blood collection vehicle	Social group	No	On collection facility	Without injury	VVR
BE0502	2022-05	Male	20	Repeat	Whole blood	400	Blood collection shelter	Individual	No	On collection facility	Without injury	VVR
BE0502	2022-05	Male	30	First time	Whole blood	300	Blood collection vehicle	Individual	No	On collection facility	Without injury	VVR
BE0502	2022-05	Male	33	First time	Whole blood	300	Blood collection shelter	Individual	No	On collection facility	Without injury	VVR
BE0502	2022-05	Male	36	First time	Whole blood	200	Blood collection vehicle	Social group	No	On collection facility	Without injury	VVR
BE0502	2022-05	Male	28	First time	Whole blood	400	Blood collection shelter	Individual	No	On collection facility	Without injury	VVR
BE0502	2022-05	Male	42	Repeat	Whole blood	200	Blood collection vehicle	Social group	No	On collection facility	Without injury	VVR
BE0502	2022-05	Male	27	First time	Whole blood	300	Blood collection vehicle	Social group	No	On collection facility	Without injury	VVR
BE0502	2022-05	Male	29	Repeat	Whole blood	200	Blood collection vehicle	Social group	No	On collection facility	Without injury	VVR
BE0502	2022-05	Female	33	First time	Whole blood	200	Blood collection vehicle	Individual	No	On collection facility	Without injury	VVR
BE0502	2022-05	Female	45	First time	Whole blood	400	Blood collection vehicle	Individual	No	On collection facility	Without injury	VVR
BE0502	2022-05	Female	24	Repeat	Whole blood	200	Blood collection vehicle	Social group	No	On collection facility	Without injury	VVR
BE0502	2022-05	Male	22	Repeat	Whole blood	200	Blood collection vehicle	Social group	No	On collection facility	Without injury	VVR
BE0502	2022-05	Male	31	First time	Whole blood	200	Blood collection vehicle	Social group	No	On collection facility	Without injury	VVR
BE0502	2022-05	Male	27	First time	Whole blood	200	Blood collection shelter	Individual	No	On collection facility	Without injury	VVR
BE0502	2022-05	Male	33	First time	Whole blood	200	Blood collection vehicle	Social group	No	On collection facility	Without injury	VVR
BE0502	2022-05	Male	19	First time	Whole blood	200	Blood collection vehicle	Social group	No	On collection facility	Without injury	VVR
BE0502	2022-05	Female	25	First time	Whole blood	300	Blood collection vehicle	Social group	No	On collection facility	Without injury	VVR
BE0502	2022-05	Female	27	First time	Whole blood	200	Blood collection vehicle	Social group	No	On collection facility	Without injury	VVR
BE0502	2022-05	Female	43	First time	Whole blood	200	Blood collection vehicle	Social group	No	On collection facility	Without injury	VVR
BE0502	2022-05	Male	35	Repeat	Whole blood	200	Blood collection vehicle	Social group	No	On collection facility	Without injury	VVR
BE0502	2022-05	Male	31	First time	Whole blood	200	Blood collection vehicle	Social group	No	On collection facility	Without injury	VVR
BE0502	2022-05	Female	38	First time	Whole blood	200	Blood collection vehicle	Social group	No	On collection facility	Without injury	VVR
BE0502	2022-05	Male	33	Repeat	Whole blood	400	Blood collection shelter	Individual	No	On collection facility	Without injury	VVR
BE0502	2022-05	Male	52	Repeat	Whole blood	400	Blood collection vehicle	Social group	No	On collection facility	Without injury	VVR
BE0502	2022-05	Female	21	First time	Whole blood	200	Blood collection vehicle	Social group	No	On collection facility	Without injury	VVR
BE0502	2022-05	Male	31	First time	Whole blood	300	Blood collection vehicle	Social group	No	On collection facility	Without injury	VVR
BE0502	2022-05	Female	23	First time	Whole blood	300	Blood collection vehicle	Social group	No	On collection facility	Without injury	VVR
BE0502	2022-05	Female	22	Repeat	Whole blood	400	Blood collection shelter	Individual	No	On collection facility	Without injury	VVR
BE0502	2022-05	Male	29	First time	Whole blood	300	Blood collection vehicle	Social group	No	On collection facility	Without injury	VVR
BE0502	2022-05	Male	39	Repeat	Whole blood	300	Blood collection vehicle	Social group	No	On collection facility	Without injury	VVR
BE0502	2022-05	Male	20	First time	Whole blood	200	Fixed site	Individual	No	On collection facility	Without injury	VVR
BE0502	2022-05	Female	22	First time	Whole blood	300	Blood collection vehicle	Social group	No	On collection facility	Without injury	VVR
BE0502	2022-05	Male	48	Repeat	Whole blood	300	Blood collection vehicle	Social group	No	On collection facility	Without injury	VVR
BE0502	2022-05	Male	19	First time	Whole blood	300	Blood collection vehicle	Social group	No	On collection facility	Without injury	VVR
BE0502	2022-05	Male	21	First time	Whole blood	200	Blood collection vehicle	Social group	No	On collection facility	Without injury	VVR
BE0502	2022-05	Female	27	First time	Whole blood	200	Blood collection vehicle	Social group	No	On collection facility	Without injury	VVR
BE0502	2022-05	Male	34	First time	Whole blood	200	Blood collection vehicle	Social group	No	On collection facility	Without injury	VVR
BE0502	2022-05	Male	26	First time	Whole blood	300	Blood collection vehicle	Social group	No	On collection facility	Without injury	VVR
BE0502	2022-05	Male	20	First time	Whole blood	300	Blood collection vehicle	Social group	No	On collection facility	Without injury	VVR
BE0502	2022-05	Male	35	First time	Whole blood	300	Blood collection vehicle	Social group	No	On collection facility	Without injury	VVR
BE0502	2022-05	Male	24	First time	Whole blood	200	Blood collection vehicle	Social group	No	On collection facility	Without injury	VVR
BE0502	2022-05	Male	26	First time	Whole blood	200	Blood collection shelter	Individual	No	On collection facility	Without injury	VVR
BE0502	2022-05	Male	33	First time	Whole blood	300	Blood collection vehicle	Social group	No	On collection facility	Without injury	VVR
BE0502	2022-05	Female	19	First time	Whole blood	200	Blood collection vehicle	Social group	No	On collection facility	Without injury	VVR
BE0502	2022-05	Male	23	First time	Whole blood	200	Blood collection vehicle	Social group	No	On collection facility	Without injury	VVR
BE0502	2022-05	Male	29	First time	Whole blood	200	Blood collection shelter	Individual	No	On collection facility	Without injury	VVR
BE0502	2022-05	Female	28	Repeat	Whole blood	200	Blood collection vehicle	Social group	No	On collection facility	Without injury	VVR
BE0502	2022-05	Male	28	First time	Whole blood	200	Blood collection vehicle	Social group	No	On collection facility	Without injury	VVR
BE0502	2022-05	Female	26	Repeat	Whole blood	200	Blood collection vehicle	Social group	No	On collection facility	Without injury	VVR
BE0502	2022-05	Male	49	First time	Whole blood	200	Blood collection vehicle	Social group	No	On collection facility	Without injury	VVR
BE0502	2022-06	Female	40	Repeat	Whole blood	200	Blood collection vehicle	Social group	No	On collection facility	Without injury	VVR
BE0502	2022-06	Female	36	First time	Whole blood	200	Blood collection vehicle	Social group	No	On collection facility	Without injury	VVR
BE0502	2022-06	Female	22	First time	Whole blood	200	Blood collection vehicle	Social group	No	On collection facility	Without injury	VVR
BE0502	2022-06	Male	27	Repeat	Whole blood	200	Fixed site	Individual	No	On collection facility	Without injury	VVR
BE0502	2022-06	Female	26	First time	Whole blood	200	Blood collection vehicle	Social group	No	On collection facility	Without injury	VVR
BE0502	2022-06	Male	25	First time	Whole blood	300	Blood collection vehicle	Social group	No	On collection facility	Without injury	VVR
BE0502	2022-06	Male	22	First time	Whole blood	200	Blood collection shelter	Individual	No	On collection facility	Without injury	VVR
BE0502	2022-06	Male	39	Repeat	Whole blood	200	Blood collection vehicle	Individual	No	On collection facility	Without injury	VVR
BE0502	2022-06	Female	23	First time	Whole blood	200	Blood collection vehicle	Individual	No	On collection facility	Without injury	VVR
BE0502	2022-06	Male	21	First time	Whole blood	300	Blood collection vehicle	Social group	No	On collection facility	Without injury	VVR
BE0502	2022-06	Female	20	First time	Whole blood	300	Blood collection vehicle	Social group	No	On collection facility	Without injury	VVR
BE0502	2022-06	Female	20	Repeat	Whole blood	200	Blood collection shelter	Individual	No	On collection facility	Without injury	VVR
BE0502	2022-06	Male	30	First time	Whole blood	200	Blood collection vehicle	Social group	No	On collection facility	Without injury	VVR
BE0502	2022-06	Female	31	Repeat	Whole blood	200	Blood collection vehicle	Social group	No	On collection facility	Without injury	VVR
BE0502	2022-06	Male	22	Repeat	Whole blood	300	Blood collection vehicle	Social group	No	On collection facility	Without injury	VVR
BE0502	2022-06	Male	24	First time	Whole blood	300	Blood collection vehicle	Social group	No	On collection facility	Without injury	VVR
BE0502	2022-06	Male	36	First time	Whole blood	200	Blood collection vehicle	Social group	No	On collection facility	Without injury	VVR
BE0502	2022-06	Female	29	First time	Whole blood	200	Blood collection vehicle	Social group	No	On collection facility	Without injury	VVR
BE0502	2022-06	Male	34	Repeat	Whole blood	400	Blood collection vehicle	Social group	Yes	On collection facility	Without injury	VVR
BE0502	2022-06	Male	24	First time	Whole blood	200	Blood collection vehicle	Social group	No	On collection facility	Without injury	VVR
BE0502	2022-06	Male	28	Repeat	Whole blood	200	Blood collection vehicle	Social group	No	On collection facility	Without injury	VVR
BE0502	2022-06	Male	43	First time	Whole blood	300	Blood collection vehicle	Social group	No	On collection facility	Without injury	VVR
BE0502	2022-06	Male	21	First time	Whole blood	200	Fixed site	Individual	No	On collection facility	Without injury	VVR
BE0502	2022-06	Male	21	Repeat	Whole blood	200	Fixed site	Individual	No	On collection facility	Without injury	VVR
BE0502	2022-06	Male	25	First time	Whole blood	300	Blood collection vehicle	Social group	No	On collection facility	Without injury	VVR
BE0502	2022-06	Male	32	First time	Whole blood	200	Blood collection vehicle	Social group	No	On collection facility	Without injury	VVR
BE0502	2022-06	Male	29	First time	Whole blood	200	Blood collection vehicle	Social group	No	On collection facility	Without injury	VVR
BE0502	2022-06	Male	29	Repeat	Whole blood	200	Blood collection vehicle	Social group	No	On collection facility	Without injury	VVR
BE0502	2022-06	Male	30	First time	Whole blood	200	Blood collection vehicle	Social group	No	On collection facility	Without injury	VVR
BE0502	2022-06	Female	19	First time	Whole blood	200	Blood collection vehicle	Social group	No	On collection facility	Without injury	VVR
BE0502	2022-06	Male	33	First time	Whole blood	200	Fixed site	Individual	No	On collection facility	Without injury	VVR
BE0502	2022-06	Male	47	First time	Whole blood	200	Blood collection vehicle	Social group	No	On collection facility	Without injury	VVR
BE0502	2022-06	Male	29	First time	Whole blood	200	Blood collection vehicle	Social group	No	On collection facility	Without injury	VVR
BE0502	2022-06	Male	20	First time	Whole blood	200	Blood collection vehicle	Social group	No	On collection facility	Without injury	VVR
BE0502	2022-06	Male	27	First time	Whole blood	300	Blood collection shelter	Individual	Yes	On collection facility	Without injury	VVR
BE0502	2022-06	Female	28	First time	Whole blood	200	Blood collection vehicle	Social group	No	On collection facility	Without injury	VVR
BE0502	2022-06	Female	37	Repeat	Whole blood	300	Blood collection vehicle	Social group	No	On collection facility	Without injury	VVR
BE0502	2022-06	Male	33	First time	Whole blood	200	Blood collection vehicle	Social group	No	On collection facility	Without injury	VVR
BE0502	2022-06	Male	29	First time	Whole blood	300	Blood collection vehicle	Social group	No	On collection facility	Without injury	VVR
BE0502	2022-06	Female	41	First time	Whole blood	300	Blood collection vehicle	Social group	No	On collection facility	Without injury	VVR
BE0502	2022-06	Male	29	First time	Whole blood	200	Blood collection vehicle	Social group	No	On collection facility	Without injury	VVR
BE0502	2022-06	Male	32	First time	Whole blood	200	Blood collection vehicle	Social group	No	On collection facility	Without injury	VVR
BE0502	2022-06	Female	31	First time	Whole blood	200	Blood collection vehicle	Social group	No	On collection facility	Without injury	VVR
BE0502	2022-06	Male	35	First time	Whole blood	200	Blood collection vehicle	Social group	No	On collection facility	Without injury	VVR
BE0502	2022-06	Male	23	First time	Whole blood	200	Blood collection vehicle	Social group	No	On collection facility	Without injury	VVR
BE0502	2022-06	Female	35	First time	Whole blood	200	Blood collection vehicle	Social group	No	On collection facility	Without injury	VVR
BE0502	2022-06	Male	26	First time	Whole blood	200	Blood collection vehicle	Social group	No	On collection facility	Without injury	VVR
BE0502	2022-06	Male	39	First time	Whole blood	200	Blood collection vehicle	Social group	No	On collection facility	Without injury	VVR
BE0502	2022-06	Female	32	First time	Whole blood	200	Blood collection vehicle	Social group	No	On collection facility	Without injury	VVR
BE0502	2022-06	Female	35	First time	Whole blood	200	Blood collection vehicle	Social group	No	On collection facility	Without injury	VVR
BE0502	2022-06	Male	30	First time	Whole blood	300	Blood collection vehicle	Social group	No	On collection facility	Without injury	VVR
BE0502	2022-07	Male	19	First time	Whole blood	200	Blood collection vehicle	Social group	No	On collection facility	Without injury	VVR
BE0502	2022-07	Male	23	First time	Whole blood	200	Blood collection vehicle	Social group	No	On collection facility	Without injury	VVR
BE0502	2022-07	Male	36	First time	Whole blood	200	Blood collection vehicle	Social group	No	On collection facility	Without injury	VVR
BE0502	2022-07	Female	24	First time	Whole blood	200	Blood collection vehicle	Social group	No	On collection facility	Without injury	VVR
BE0502	2022-07	Male	18	First time	Whole blood	200	Blood collection vehicle	Social group	No	On collection facility	Without injury	VVR
BE0502	2022-07	Female	36	First time	Whole blood	200	Blood collection vehicle	Social group	No	On collection facility	Without injury	VVR
BE0502	2022-07	Male	34	First time	Whole blood	200	Blood collection vehicle	Social group	No	On collection facility	Without injury	VVR
BE0502	2022-07	Male	39	Repeat	Whole blood	200	Blood collection vehicle	Social group	No	On collection facility	Without injury	VVR
BE0502	2022-07	Female	27	First time	Whole blood	300	Blood collection vehicle	Social group	No	On collection facility	Without injury	VVR
BE0502	2022-07	Male	30	First time	Whole blood	200	Blood collection vehicle	Social group	No	On collection facility	Without injury	VVR
BE0502	2022-07	Male	22	Repeat	Whole blood	200	Blood collection vehicle	Social group	No	On collection facility	Without injury	VVR
BE0502	2022-07	Female	24	First time	Whole blood	300	Blood collection shelter	Individual	No	On collection facility	Without injury	VVR
BE0502	2022-07	Female	27	First time	Whole blood	200	Blood collection vehicle	Social group	No	On collection facility	Without injury	VVR
BE0502	2022-07	Female	23	First time	Whole blood	200	Blood collection vehicle	Social group	No	On collection facility	Without injury	VVR
BE0502	2022-07	Male	31	First time	Whole blood	300	Blood collection vehicle	Social group	No	On collection facility	Without injury	VVR
BE0502	2022-07	Male	20	First time	Whole blood	200	Blood collection vehicle	Social group	No	On collection facility	Without injury	VVR
BE0502	2022-07	Female	35	First time	Whole blood	200	Blood collection vehicle	Social group	No	On collection facility	Without injury	VVR
BE0502	2022-07	Female	48	First time	Whole blood	300	Blood collection vehicle	Social group	No	On collection facility	Without injury	VVR
BE0502	2022-07	Male	35	First time	Whole blood	200	Blood collection vehicle	Social group	No	On collection facility	Without injury	VVR
BE0502	2022-07	Male	31	First time	Whole blood	200	Blood collection vehicle	Social group	No	On collection facility	Without injury	VVR
BE0502	2022-07	Female	22	Repeat	Whole blood	200	Blood collection vehicle	Social group	No	On collection facility	Without injury	VVR
BE0502	2022-07	Male	22	First time	Whole blood	200	Blood collection vehicle	Social group	No	On collection facility	Without injury	VVR
BE0502	2022-07	Male	30	First time	Whole blood	300	Blood collection vehicle	Social group	No	On collection facility	Without injury	VVR
BE0502	2022-07	Male	29	First time	Whole blood	200	Blood collection vehicle	Social group	No	On collection facility	Without injury	VVR
BE0502	2022-07	Female	30	First time	Whole blood	200	Blood collection vehicle	Social group	No	On collection facility	Without injury	VVR
BE0502	2022-07	Male	22	First time	Whole blood	200	Blood collection vehicle	Social group	No	On collection facility	Without injury	VVR
BE0502	2022-07	Male	52	First time	Whole blood	300	Blood collection vehicle	Social group	No	On collection facility	Without injury	VVR
BE0502	2022-07	Male	22	First time	Whole blood	200	Blood collection vehicle	Social group	No	On collection facility	Without injury	VVR
BE0502	2022-07	Female	19	First time	Whole blood	200	Blood collection vehicle	Social group	No	On collection facility	Without injury	VVR
BE0502	2022-07	Male	34	First time	Whole blood	200	Blood collection vehicle	Social group	No	On collection facility	Without injury	VVR
BE0502	2022-07	Male	33	First time	Whole blood	300	Blood collection vehicle	Social group	Yes	On collection facility	Without injury	VVR
BE0502	2022-07	Male	36	First time	Whole blood	200	Blood collection vehicle	Social group	No	On collection facility	Without injury	VVR
BE0502	2022-07	Female	27	First time	Whole blood	200	Blood collection vehicle	Social group	No	On collection facility	Without injury	VVR
BE0502	2022-07	Male	32	Repeat	Whole blood	300	Blood collection vehicle	Social group	No	On collection facility	Without injury	VVR
BE0502	2022-07	Male	29	First time	Whole blood	300	Blood collection vehicle	Social group	No	On collection facility	Without injury	VVR
BE0502	2022-07	Male	23	First time	Whole blood	200	Blood collection vehicle	Social group	No	On collection facility	Without injury	VVR
BE0502	2022-07	Female	24	First time	Whole blood	200	Blood collection vehicle	Social group	No	On collection facility	Without injury	VVR
BE0502	2022-07	Male	22	Repeat	Whole blood	200	Blood collection vehicle	Social group	No	On collection facility	Without injury	VVR
BE0502	2022-07	Male	26	First time	Whole blood	200	Blood collection vehicle	Social group	No	On collection facility	Without injury	VVR
BE0502	2022-07	Male	22	First time	Whole blood	200	Blood collection vehicle	Social group	No	On collection facility	Without injury	VVR
BE0502	2022-07	Female	26	First time	Whole blood	200	Fixed site	Individual	No	On collection facility	Without injury	VVR
BE0502	2022-07	Male	19	First time	Whole blood	200	Blood collection vehicle	Social group	No	On collection facility	Without injury	VVR
BE0502	2022-07	Female	34	First time	Whole blood	200	Blood collection vehicle	Social group	No	On collection facility	Without injury	VVR
BE0502	2022-07	Male	30	First time	Whole blood	200	Blood collection vehicle	Social group	No	On collection facility	Without injury	VVR
BE0502	2022-07	Male	23	First time	Whole blood	200	Blood collection vehicle	Social group	No	On collection facility	Without injury	VVR
BE0502	2022-07	Male	41	Repeat	Whole blood	300	Blood collection vehicle	Social group	No	On collection facility	Without injury	VVR
BE0502	2022-07	Male	24	Repeat	Whole blood	400	Blood collection vehicle	Social group	No	On collection facility	Without injury	VVR
BE0502	2022-07	Female	18	First time	Whole blood	300	Blood collection vehicle	Social group	No	On collection facility	Without injury	VVR
BE0502	2022-07	Male	26	First time	Whole blood	200	Blood collection vehicle	Social group	No	On collection facility	Without injury	VVR
BE0502	2022-07	Male	29	First time	Whole blood	200	Blood collection vehicle	Social group	No	On collection facility	Without injury	VVR
BE0502	2022-07	Female	40	First time	Whole blood	200	Blood collection vehicle	Social group	No	On collection facility	Without injury	VVR
BE0502	2022-07	Male	19	First time	Whole blood	200	Blood collection vehicle	Social group	No	On collection facility	Without injury	VVR
BE0502	2022-07	Female	22	First time	Whole blood	200	Blood collection vehicle	Social group	No	On collection facility	Without injury	VVR
BE0502	2022-07	Male	26	First time	Whole blood	200	Blood collection vehicle	Social group	No	On collection facility	Without injury	VVR
BE0502	2022-07	Male	43	Repeat	Whole blood	200	Blood collection vehicle	Social group	No	On collection facility	Without injury	VVR
BE0502	2022-07	Male	29	First time	Whole blood	300	Blood collection vehicle	Social group	No	On collection facility	Without injury	VVR
BE0502	2022-07	Male	35	First time	Whole blood	200	Blood collection vehicle	Social group	No	On collection facility	Without injury	VVR
BE0502	2022-07	Female	24	First time	Whole blood	200	Blood collection vehicle	Social group	No	On collection facility	Without injury	VVR
BE0502	2022-07	Female	20	First time	Whole blood	200	Blood collection shelter	Individual	No	On collection facility	Without injury	VVR
BE0502	2022-07	Male	32	First time	Whole blood	300	Blood collection vehicle	Social group	No	On collection facility	Without injury	VVR
BE0502	2022-07	Male	24	First time	Whole blood	200	Blood collection vehicle	Social group	No	On collection facility	Without injury	VVR
BE0502	2022-07	Male	29	First time	Whole blood	200	Blood collection vehicle	Social group	No	On collection facility	Without injury	Painful arm
BE0502	2022-07	Male	50	First time	Whole blood	200	Blood collection vehicle	Social group	No	On collection facility	Without injury	VVR
BE0502	2022-07	Male	29	First time	Whole blood	200	Blood collection vehicle	Social group	No	On collection facility	Without injury	VVR
BE0502	2022-07	Male	37	First time	Whole blood	200	Blood collection vehicle	Social group	No	On collection facility	Without injury	VVR
BE0502	2022-07	Male	35	Repeat	Whole blood	200	Blood collection vehicle	Social group	No	On collection facility	Without injury	VVR
BE0502	2022-07	Female	24	First time	Whole blood	200	Blood collection vehicle	Social group	No	On collection facility	Without injury	VVR
BE0502	2022-07	Male	28	First time	Whole blood	300	Blood collection vehicle	Social group	No	On collection facility	Without injury	VVR
BE0502	2022-07	Male	39	First time	Whole blood	200	Blood collection vehicle	Social group	No	On collection facility	Without injury	VVR
BE0502	2022-07	Male	26	First time	Whole blood	200	Blood collection vehicle	Social group	No	On collection facility	Without injury	VVR
BE0502	2022-07	Male	20	First time	Whole blood	200	Blood collection vehicle	Social group	No	On collection facility	Without injury	VVR
BE0502	2022-07	Female	18	First time	Whole blood	200	Blood collection vehicle	Social group	No	On collection facility	Without injury	VVR
BE0502	2022-07	Female	46	First time	Whole blood	300	Blood collection shelter	Individual	No	On collection facility	Without injury	VVR
BE0502	2022-08	Male	36	First time	Whole blood	200	Blood collection shelter	Individual	No	On collection facility	Without injury	VVR
BE0502	2022-08	Male	23	First time	Whole blood	400	Fixed site	Individual	No	On collection facility	Without injury	VVR
BE0502	2022-08	Female	23	First time	Whole blood	300	Fixed site	Individual	No	On collection facility	Without injury	VVR
BE0502	2022-08	Male	33	First time	Whole blood	200	Blood collection vehicle	Social group	No	On collection facility	Without injury	VVR
BE0502	2022-08	Male	21	First time	Whole blood	200	Blood collection vehicle	Social group	No	On collection facility	Without injury	VVR
BE0502	2022-08	Female	19	First time	Whole blood	200	Blood collection vehicle	Social group	No	On collection facility	Without injury	VVR
BE0502	2022-08	Male	30	First time	Whole blood	200	Blood collection vehicle	Social group	No	On collection facility	Without injury	VVR
BE0502	2022-08	Male	37	First time	Whole blood	200	Blood collection vehicle	Social group	No	On collection facility	Without injury	VVR
BE0502	2022-08	Male	34	First time	Whole blood	200	Blood collection vehicle	Social group	No	On collection facility	Without injury	VVR
BE0502	2022-08	Female	30	First time	Whole blood	200	Blood collection vehicle	Social group	No	On collection facility	Without injury	VVR
BE0502	2022-08	Male	21	First time	Whole blood	200	Blood collection vehicle	Social group	No	On collection facility	Without injury	VVR
BE0502	2022-08	Male	40	First time	Whole blood	200	Blood collection vehicle	Social group	No	On collection facility	Without injury	VVR
BE0502	2022-08	Male	33	First time	Whole blood	200	Blood collection vehicle	Social group	No	On collection facility	Without injury	VVR
BE0502	2022-08	Male	32	First time	Whole blood	400	Blood collection vehicle	Social group	No	On collection facility	Without injury	VVR
BE0502	2022-08	Female	24	First time	Whole blood	300	Blood collection vehicle	Social group	No	On collection facility	Without injury	VVR
BE0502	2022-08	Male	33	First time	Whole blood	200	Blood collection vehicle	Social group	No	On collection facility	Without injury	VVR
BE0502	2022-08	Female	32	First time	Whole blood	200	Blood collection vehicle	Social group	No	On collection facility	Without injury	VVR
BE0502	2022-08	Male	22	First time	Whole blood	200	Blood collection vehicle	Social group	No	On collection facility	Without injury	VVR
BE0502	2022-08	Male	22	First time	Whole blood	200	Blood collection vehicle	Social group	No	On collection facility	Without injury	VVR
BE0502	2022-08	Male	29	First time	Whole blood	200	Blood collection vehicle	Social group	No	On collection facility	Without injury	VVR
BE0502	2022-08	Male	28	First time	Whole blood	200	Blood collection vehicle	Social group	No	On collection facility	Without injury	VVR
BE0502	2022-08	Male	21	First time	Whole blood	300	Blood collection vehicle	Social group	No	On collection facility	Without injury	VVR
BE0502	2022-08	Female	20	First time	Whole blood	200	Blood collection vehicle	Social group	No	On collection facility	Without injury	VVR
BE0502	2022-08	Male	18	First time	Whole blood	200	Blood collection vehicle	Social group	No	On collection facility	Without injury	VVR
BE0502	2022-08	Male	49	Repeat	Whole blood	200	Blood collection vehicle	Social group	No	On collection facility	Without injury	VVR
BE0502	2022-08	Male	23	First time	Whole blood	300	Blood collection vehicle	Social group	No	On collection facility	Without injury	VVR
BE0502	2022-08	Female	23	First time	Whole blood	200	Blood collection vehicle	Social group	No	On collection facility	Without injury	VVR
BE0502	2022-08	Male	40	Repeat	Whole blood	200	Blood collection vehicle	Social group	No	On collection facility	Without injury	VVR
BE0502	2022-08	Male	18	First time	Whole blood	200	Blood collection vehicle	Social group	No	On collection facility	Without injury	VVR
BE0502	2022-08	Male	28	First time	Whole blood	200	Blood collection vehicle	Social group	No	On collection facility	Without injury	VVR
BE0502	2022-08	Male	34	First time	Whole blood	300	Blood collection vehicle	Social group	No	On collection facility	Without injury	VVR
BE0502	2022-08	Male	24	First time	Whole blood	200	Blood collection vehicle	Social group	No	On collection facility	Without injury	VVR
BE0502	2022-08	Male	22	First time	Whole blood	200	Blood collection vehicle	Social group	No	On collection facility	Without injury	VVR
BE0502	2022-08	Female	19	First time	Whole blood	200	Blood collection vehicle	Social group	No	On collection facility	Without injury	VVR
BE0502	2022-08	Female	32	First time	Whole blood	200	Blood collection vehicle	Social group	No	On collection facility	Without injury	VVR
BE0502	2022-08	Male	32	First time	Whole blood	300	Blood collection vehicle	Social group	No	On collection facility	Without injury	VVR
BE0502	2022-08	Female	34	First time	Whole blood	200	Blood collection vehicle	Social group	No	On collection facility	Without injury	VVR
BE0502	2022-08	Male	40	First time	Whole blood	300	Blood collection vehicle	Social group	Yes	On collection facility	Without injury	VVR
BE0502	2022-08	Female	28	Repeat	Whole blood	200	Blood collection vehicle	Social group	No	On collection facility	Without injury	VVR
BE0502	2022-08	Male	18	First time	Whole blood	200	Blood collection vehicle	Social group	No	On collection facility	Without injury	VVR
BE0502	2022-08	Female	34	Repeat	Whole blood	400	Blood collection shelter	Individual	No	On collection facility	Without injury	VVR
BE0502	2022-08	Female	20	First time	Whole blood	200	Fixed site	Individual	No	On collection facility	Without injury	VVR
BE0502	2022-08	Male	24	First time	Whole blood	200	Blood collection vehicle	Social group	No	On collection facility	Without injury	VVR
BE0502	2022-08	Male	30	First time	Whole blood	300	Blood collection vehicle	Social group	No	On collection facility	Without injury	VVR
BE0502	2022-08	Male	19	First time	Whole blood	200	Blood collection shelter	Individual	No	On collection facility	Without injury	VVR
BE0502	2022-08	Female	29	First time	Whole blood	200	Blood collection vehicle	Social group	No	On collection facility	Without injury	VVR
BE0502	2022-08	Female	29	First time	Whole blood	200	Blood collection vehicle	Social group	No	On collection facility	Without injury	VVR
BE0502	2022-08	Male	37	First time	Whole blood	200	Blood collection shelter	Individual	No	On collection facility	Without injury	VVR
BE0502	2022-08	Male	32	First time	Whole blood	200	Blood collection vehicle	Social group	No	On collection facility	Without injury	VVR
BE0502	2022-08	Female	19	First time	Whole blood	200	Blood collection vehicle	Social group	No	On collection facility	Without injury	VVR
BE0502	2022-08	Female	47	First time	Whole blood	200	Blood collection vehicle	Social group	No	On collection facility	Without injury	VVR
BE0502	2022-08	Male	22	First time	Whole blood	200	Blood collection shelter	Individual	No	On collection facility	Without injury	VVR
BE0502	2022-08	Male	24	First time	Whole blood	200	Blood collection vehicle	Social group	No	On collection facility	Without injury	VVR
BE0502	2022-08	Female	21	First time	Whole blood	300	Blood collection shelter	Individual	Yes	On collection facility	Without injury	VVR
BE0502	2022-08	Male	34	First time	Whole blood	200	Blood collection vehicle	Social group	No	On collection facility	Without injury	VVR
BE0502	2022-08	Male	21	First time	Whole blood	200	Blood collection shelter	Individual	No	On collection facility	Without injury	VVR
BE0502	2022-08	Female	26	First time	Whole blood	200	Blood collection vehicle	Social group	No	On collection facility	Without injury	VVR
BE0502	2022-08	Male	18	First time	Whole blood	300	Blood collection shelter	Individual	No	On collection facility	Without injury	VVR
BE0502	2022-08	Male	37	Repeat	Whole blood	400	Blood collection shelter	Individual	Yes	On collection facility	Without injury	VVR
BE0502	2022-08	Male	20	First time	Whole blood	200	Blood collection vehicle	Social group	No	On collection facility	Without injury	VVR
BE0502	2022-08	Male	21	First time	Whole blood	200	Blood collection vehicle	Social group	No	On collection facility	Without injury	VVR
BE0502	2022-08	Male	36	First time	Whole blood	200	Blood collection vehicle	Social group	No	On collection facility	Without injury	VVR
BE0502	2022-08	Male	30	First time	Whole blood	200	Blood collection vehicle	Social group	No	On collection facility	Without injury	VVR
BE0502	2022-08	Female	20	Repeat	Whole blood	200	Blood collection vehicle	Social group	No	On collection facility	Without injury	VVR
BE0502	2022-08	Female	19	First time	Whole blood	200	Blood collection vehicle	Social group	No	On collection facility	Without injury	VVR
BE0502	2022-08	Male	27	First time	Whole blood	200	Blood collection vehicle	Social group	No	On collection facility	Without injury	VVR
BE0502	2022-08	Female	18	First time	Whole blood	200	Blood collection vehicle	Social group	No	On collection facility	Without injury	VVR
BE0502	2022-08	Female	21	First time	Whole blood	200	Blood collection vehicle	Social group	No	On collection facility	Without injury	VVR
BE0502	2022-08	Male	20	First time	Whole blood	200	Blood collection vehicle	Social group	No	On collection facility	Without injury	VVR
BE0502	2022-08	Male	21	First time	Whole blood	200	Blood collection vehicle	Social group	No	On collection facility	Without injury	VVR
BE0502	2022-08	Female	28	First time	Whole blood	200	Blood collection vehicle	Social group	No	On collection facility	Without injury	VVR
BE0502	2022-08	Male	37	First time	Whole blood	200	Blood collection vehicle	Social group	No	On collection facility	Without injury	VVR
BE0502	2022-08	Female	32	First time	Whole blood	200	Blood collection vehicle	Social group	No	On collection facility	Without injury	VVR
BE0502	2022-08	Female	34	First time	Whole blood	200	Blood collection vehicle	Social group	No	On collection facility	Without injury	VVR
BE0502	2022-08	Male	40	Repeat	Whole blood	300	Blood collection vehicle	Social group	No	On collection facility	Without injury	VVR
BE0502	2022-08	Male	35	First time	Whole blood	200	Blood collection vehicle	Social group	No	On collection facility	Without injury	VVR
BE0502	2022-08	Female	32	First time	Whole blood	200	Blood collection vehicle	Social group	No	On collection facility	Without injury	VVR
BE0502	2022-08	Female	23	First time	Whole blood	300	Blood collection vehicle	Social group	No	On collection facility	Without injury	VVR
BE0502	2022-08	Male	29	First time	Whole blood	200	Blood collection vehicle	Social group	No	On collection facility	Without injury	VVR
BE0502	2022-08	Male	32	Repeat	Whole blood	300	Blood collection vehicle	Social group	No	On collection facility	Without injury	VVR
BE0502	2022-08	Male	46	First time	Whole blood	300	Blood collection vehicle	Social group	No	On collection facility	Without injury	VVR
BE0502	2022-09	Male	33	First time	Whole blood	400	Blood collection vehicle	Social group	No	On collection facility	Without injury	VVR
BE0502	2022-09	Female	27	First time	Whole blood	200	Blood collection vehicle	Social group	No	On collection facility	Without injury	VVR
BE0502	2022-09	Female	29	First time	Whole blood	200	Blood collection vehicle	Social group	No	On collection facility	Without injury	VVR
BE0502	2022-09	Male	37	First time	Whole blood	200	Blood collection vehicle	Social group	No	On collection facility	Without injury	VVR
BE0502	2022-09	Male	32	First time	Whole blood	200	Blood collection vehicle	Social group	No	On collection facility	Without injury	VVR
BE0502	2022-09	Male	28	First time	Whole blood	300	Blood collection vehicle	Social group	No	On collection facility	Without injury	VVR
BE0502	2022-09	Male	20	First time	Whole blood	200	Blood collection vehicle	Social group	No	On collection facility	Without injury	VVR
BE0502	2022-09	Female	24	First time	Whole blood	200	Blood collection shelter	Individual	No	On collection facility	Without injury	VVR
BE0502	2022-09	Female	40	First time	Whole blood	200	Blood collection shelter	Individual	No	On collection facility	Without injury	VVR
BE0502	2022-09	Male	30	First time	Whole blood	300	Blood collection vehicle	Social group	No	On collection facility	Without injury	VVR
BE0502	2022-09	Male	30	Repeat	Whole blood	300	Blood collection vehicle	Individual	No	On collection facility	Without injury	VVR
BE0502	2022-09	Female	32	First time	Whole blood	300	Blood collection vehicle	Individual	No	On collection facility	Without injury	VVR
BE0502	2022-09	Male	41	First time	Whole blood	200	Blood collection vehicle	Social group	No	On collection facility	Without injury	VVR
BE0502	2022-09	Female	39	Repeat	Whole blood	200	Blood collection vehicle	Social group	No	On collection facility	Without injury	VVR
BE0502	2022-09	Female	21	First time	Whole blood	200	Blood collection vehicle	Social group	No	On collection facility	Without injury	VVR
BE0502	2022-09	Male	21	First time	Whole blood	300	Blood collection vehicle	Social group	No	On collection facility	Without injury	VVR
BE0502	2022-09	Male	35	First time	Whole blood	200	Blood collection vehicle	Social group	No	On collection facility	Without injury	VVR
BE0502	2022-09	Female	28	First time	Whole blood	200	Blood collection vehicle	Social group	No	On collection facility	Without injury	VVR
BE0502	2022-09	Male	25	First time	Whole blood	300	Blood collection vehicle	Social group	No	On collection facility	Without injury	VVR
BE0502	2022-09	Male	41	First time	Whole blood	200	Blood collection vehicle	Social group	No	On collection facility	Without injury	VVR
BE0502	2022-09	Male	36	First time	Whole blood	200	Blood collection vehicle	Social group	No	On collection facility	Without injury	VVR
BE0502	2022-09	Male	23	First time	Whole blood	200	Blood collection vehicle	Social group	No	On collection facility	Without injury	VVR
BE0502	2022-09	Male	27	First time	Whole blood	200	Blood collection vehicle	Social group	No	On collection facility	Without injury	VVR
BE0502	2022-09	Male	35	Repeat	Whole blood	200	Blood collection vehicle	Social group	No	On collection facility	Without injury	VVR
BE0502	2022-09	Male	40	First time	Whole blood	300	Blood collection vehicle	Social group	No	On collection facility	Without injury	VVR
BE0502	2022-09	Male	41	First time	Whole blood	300	Blood collection vehicle	Social group	No	On collection facility	Without injury	VVR
BE0502	2022-09	Male	18	First time	Whole blood	200	Blood collection vehicle	Social group	No	On collection facility	Without injury	VVR
BE0502	2022-09	Male	36	First time	Whole blood	200	Blood collection vehicle	Social group	No	On collection facility	Without injury	VVR
BE0502	2022-09	Male	30	First time	Whole blood	200	Blood collection vehicle	Social group	No	On collection facility	Without injury	VVR
BE0502	2022-09	Male	35	First time	Whole blood	200	Blood collection vehicle	Social group	No	On collection facility	Without injury	VVR
BE0502	2022-09	Male	23	First time	Whole blood	200	Blood collection vehicle	Social group	No	On collection facility	Without injury	VVR
BE0502	2022-09	Male	21	First time	Whole blood	200	Blood collection vehicle	Social group	No	On collection facility	Without injury	VVR
BE0502	2022-09	Female	23	First time	Whole blood	300	Fixed site	Individual	No	On collection facility	Without injury	VVR
BE0502	2022-09	Male	32	First time	Whole blood	300	Blood collection vehicle	Individual	No	On collection facility	Without injury	VVR
BE0502	2022-09	Male	39	First time	Whole blood	200	Blood collection shelter	Individual	No	On collection facility	Without injury	VVR
BE0502	2022-09	Female	38	Repeat	Whole blood	400	Blood collection vehicle	Individual	No	On collection facility	Without injury	VVR
BE0502	2022-09	Male	20	First time	Whole blood	200	Fixed site	Individual	No	On collection facility	Without injury	VVR
BE0502	2022-09	Female	54	Repeat	Whole blood	400	Blood collection vehicle	Individual	No	On collection facility	Without injury	VVR
BE0502	2022-09	Male	20	First time	Whole blood	200	Blood collection vehicle	Social group	No	On collection facility	Without injury	VVR
BE0502	2022-09	Female	31	First time	Whole blood	200	Blood collection vehicle	Social group	No	On collection facility	Without injury	VVR
BE0502	2022-09	Male	19	First time	Whole blood	200	Blood collection vehicle	Social group	No	On collection facility	Without injury	VVR
BE0502	2022-09	Female	42	First time	Whole blood	200	Blood collection vehicle	Social group	No	On collection facility	Without injury	VVR
BE0502	2022-09	Male	26	First time	Whole blood	200	Blood collection shelter	Individual	No	On collection facility	Without injury	VVR
BE0502	2022-09	Female	20	First time	Whole blood	200	Blood collection vehicle	Social group	No	On collection facility	Without injury	VVR
BE0502	2022-09	Male	37	First time	Whole blood	200	Blood collection vehicle	Social group	No	On collection facility	Without injury	VVR
BE0502	2022-09	Male	32	First time	Whole blood	400	Blood collection shelter	Individual	No	On collection facility	Without injury	VVR
BE0502	2022-09	Male	26	First time	Whole blood	200	Fixed site	Individual	No	On collection facility	Without injury	VVR
BE0502	2022-09	Male	35	First time	Whole blood	300	Blood collection vehicle	Social group	No	On collection facility	Without injury	VVR
BE0502	2022-09	Female	32	First time	Whole blood	200	Blood collection vehicle	Social group	No	On collection facility	Without injury	VVR
BE0502	2022-09	Female	26	First time	Whole blood	200	Blood collection vehicle	Social group	No	On collection facility	Without injury	VVR
BE0502	2022-09	Male	30	First time	Whole blood	300	Blood collection vehicle	Social group	No	On collection facility	Without injury	VVR
BE0502	2022-09	Female	22	First time	Whole blood	200	Blood collection vehicle	Social group	No	On collection facility	Without injury	VVR
BE0502	2022-09	Female	32	First time	Whole blood	200	Blood collection vehicle	Social group	No	On collection facility	Without injury	VVR
BE0502	2022-09	Male	24	First time	Whole blood	200	Blood collection vehicle	Social group	No	On collection facility	Without injury	VVR
BE0502	2022-09	Male	23	First time	Whole blood	200	Blood collection vehicle	Social group	No	On collection facility	Without injury	VVR
BE0502	2022-09	Male	21	First time	Whole blood	200	Blood collection vehicle	Social group	No	On collection facility	Without injury	VVR
BE0502	2022-09	Male	31	First time	Whole blood	200	Blood collection vehicle	Social group	No	On collection facility	Without injury	VVR
BE0502	2022-09	Male	28	First time	Whole blood	200	Blood collection vehicle	Social group	No	On collection facility	Without injury	VVR
BE0502	2022-09	Male	26	First time	Whole blood	200	Blood collection vehicle	Social group	No	On collection facility	Without injury	VVR
BE0502	2022-09	Female	46	First time	Whole blood	200	Blood collection vehicle	Social group	No	On collection facility	Without injury	VVR
BE0502	2022-09	Female	23	First time	Whole blood	200	Blood collection vehicle	Individual	No	On collection facility	Without injury	VVR
BE0502	2022-09	Male	37	First time	Whole blood	200	Blood collection shelter	Individual	No	On collection facility	Without injury	VVR
BE0502	2022-09	Male	34	First time	Whole blood	300	Blood collection vehicle	Social group	No	On collection facility	Without injury	VVR
BE0502	2022-09	Male	27	Repeat	Whole blood	200	Blood collection vehicle	Social group	No	On collection facility	Without injury	VVR
BE0502	2022-09	Female	37	Repeat	Whole blood	200	Blood collection vehicle	Social group	No	On collection facility	Without injury	VVR
BE0502	2022-09	Female	26	Repeat	Whole blood	200	Blood collection vehicle	Social group	No	On collection facility	Without injury	VVR
BE0502	2022-09	Female	35	First time	Whole blood	200	Blood collection vehicle	Social group	No	On collection facility	Without injury	VVR
BE0502	2022-09	Male	39	Repeat	Whole blood	300	Blood collection vehicle	Social group	No	On collection facility	Without injury	VVR
BE0502	2022-09	Male	21	First time	Whole blood	200	Blood collection vehicle	Social group	No	On collection facility	Without injury	VVR
BE0502	2022-09	Male	33	First time	Whole blood	200	Blood collection vehicle	Social group	No	On collection facility	Without injury	VVR
BE0502	2022-09	Male	34	First time	Whole blood	200	Blood collection vehicle	Social group	No	On collection facility	Without injury	VVR
BE0502	2022-09	Male	23	Repeat	Whole blood	200	Blood collection shelter	Individual	No	On collection facility	Without injury	VVR
BE0502	2022-10	Male	42	Repeat	Whole blood	300	Blood collection vehicle	Individual	No	On collection facility	Without injury	VVR
BE0502	2022-10	Female	31	Repeat	Whole blood	200	Blood collection vehicle	Individual	No	On collection facility	Without injury	VVR
BE0502	2022-10	Male	41	First time	Whole blood	200	Blood collection vehicle	Individual	No	On collection facility	Without injury	VVR
BE0502	2022-10	Male	31	First time	Whole blood	200	Blood collection vehicle	Individual	No	On collection facility	Without injury	VVR
BE0502	2022-10	Male	36	First time	Whole blood	200	Blood collection vehicle	Individual	No	On collection facility	Without injury	VVR
BE0502	2022-10	Male	35	First time	Whole blood	200	Blood collection vehicle	Individual	No	On collection facility	Without injury	VVR
BE0502	2022-10	Male	21	First time	Whole blood	300	Blood collection shelter	Individual	No	On collection facility	Without injury	VVR
BE0502	2022-10	Male	38	Repeat	Whole blood	200	Blood collection vehicle	Individual	No	On collection facility	Without injury	VVR
BE0502	2022-10	Male	35	First time	Whole blood	200	Blood collection vehicle	Individual	No	On collection facility	Without injury	VVR
BE0502	2022-10	Male	20	First time	Whole blood	200	Blood collection vehicle	Social group	No	On collection facility	Without injury	VVR
BE0502	2022-10	Female	23	First time	Whole blood	200	Blood collection vehicle	Social group	No	On collection facility	Without injury	VVR
BE0502	2022-10	Male	35	First time	Whole blood	200	Blood collection vehicle	Social group	No	On collection facility	Without injury	VVR
BE0502	2022-10	Male	32	First time	Whole blood	200	Blood collection vehicle	Social group	No	On collection facility	Without injury	VVR
BE0502	2022-10	Male	21	First time	Whole blood	200	Blood collection vehicle	Social group	No	On collection facility	Without injury	VVR
BE0502	2022-10	Female	37	First time	Whole blood	200	Blood collection vehicle	Social group	No	On collection facility	Without injury	VVR
BE0502	2022-10	Male	27	First time	Whole blood	200	Blood collection vehicle	Social group	No	On collection facility	Without injury	VVR
BE0502	2022-10	Female	45	First time	Whole blood	200	Blood collection vehicle	Social group	No	On collection facility	Without injury	VVR
BE0502	2022-10	Female	25	First time	Whole blood	200	Blood collection vehicle	Social group	No	On collection facility	Without injury	VVR
BE0502	2022-10	Female	20	First time	Whole blood	300	Blood collection shelter	Individual	No	On collection facility	Without injury	VVR
BE0502	2022-10	Male	33	First time	Whole blood	200	Blood collection vehicle	Social group	No	On collection facility	Without injury	VVR
BE0502	2022-10	Male	21	First time	Whole blood	300	Blood collection vehicle	Social group	No	On collection facility	Without injury	VVR
BE0502	2022-10	Female	30	First time	Whole blood	300	Blood collection vehicle	Social group	No	On collection facility	Without injury	VVR
BE0502	2022-10	Female	25	First time	Whole blood	200	Blood collection vehicle	Social group	No	On collection facility	Without injury	VVR
BE0502	2022-10	Female	53	First time	Whole blood	200	Blood collection vehicle	Social group	No	On collection facility	Without injury	VVR
BE0502	2022-10	Male	31	First time	Whole blood	400	Blood collection shelter	Individual	No	On collection facility	Without injury	VVR
BE0502	2022-10	Male	30	First time	Whole blood	300	Blood collection shelter	Individual	No	On collection facility	Without injury	VVR
BE0502	2022-10	Male	29	First time	Whole blood	300	Blood collection vehicle	Individual	No	On collection facility	Without injury	VVR
BE0502	2022-10	Female	33	First time	Whole blood	400	Blood collection vehicle	Social group	No	On collection facility	Without injury	VVR
BE0502	2022-10	Male	36	First time	Whole blood	200	Blood collection vehicle	Social group	No	On collection facility	Without injury	VVR
BE0502	2022-10	Male	40	First time	Whole blood	300	Blood collection shelter	Individual	No	On collection facility	Without injury	VVR
BE0502	2022-10	Male	26	Repeat	Whole blood	300	Blood collection vehicle	Social group	No	On collection facility	Without injury	VVR
BE0502	2022-10	Female	36	First time	Whole blood	300	Blood collection shelter	Social group	No	On collection facility	Without injury	VVR
BE0502	2022-10	Female	24	First time	Whole blood	200	Blood collection vehicle	Social group	No	On collection facility	Without injury	VVR
BE0502	2022-10	Male	23	First time	Whole blood	200	Blood collection vehicle	Social group	No	On collection facility	Without injury	VVR
BE0502	2022-10	Male	32	First time	Whole blood	200	Blood collection vehicle	Social group	No	On collection facility	Without injury	VVR
BE0502	2022-10	Male	40	First time	Whole blood	200	Blood collection vehicle	Social group	No	On collection facility	Without injury	VVR
BE0502	2022-10	Male	23	First time	Whole blood	200	Blood collection vehicle	Social group	No	On collection facility	Without injury	VVR
BE0502	2022-10	Female	21	Repeat	Whole blood	200	Blood collection shelter	Individual	No	On collection facility	Without injury	VVR
BE0502	2022-10	Male	30	Repeat	Whole blood	300	Blood collection vehicle	Social group	No	On collection facility	Without injury	VVR
BE0502	2022-10	Male	23	First time	Whole blood	200	Blood collection vehicle	Social group	No	On collection facility	Without injury	VVR
BE0502	2022-10	Male	42	First time	Whole blood	300	Blood collection vehicle	Social group	No	On collection facility	Without injury	VVR
BE0502	2022-10	Male	30	First time	Whole blood	300	Blood collection vehicle	Social group	No	On collection facility	Without injury	VVR
BE0502	2022-10	Male	25	First time	Whole blood	200	Blood collection vehicle	Social group	No	On collection facility	Without injury	VVR
BE0502	2022-10	Female	21	First time	Whole blood	200	Blood collection vehicle	Social group	No	On collection facility	Without injury	VVR
BE0502	2022-10	Male	45	First time	Whole blood	200	Blood collection vehicle	Social group	No	On collection facility	Without injury	VVR
BE0502	2022-10	Male	37	First time	Whole blood	300	Blood collection vehicle	Social group	No	On collection facility	Without injury	VVR
BE0502	2022-10	Male	21	First time	Whole blood	300	Blood collection vehicle	Social group	No	On collection facility	Without injury	VVR
BE0502	2022-10	Male	35	Repeat	Whole blood	200	Blood collection shelter	Individual	No	On collection facility	Without injury	VVR
BE0502	2022-10	Female	19	First time	Whole blood	200	Blood collection vehicle	Social group	No	On collection facility	Without injury	VVR
BE0502	2022-10	Male	33	First time	Whole blood	200	Blood collection vehicle	Social group	No	On collection facility	Without injury	VVR
BE0502	2022-10	Male	22	First time	Whole blood	200	Blood collection vehicle	High school	No	On collection facility	Without injury	VVR
BE0502	2022-10	Male	18	First time	Whole blood	200	Blood collection vehicle	High school	No	On collection facility	Without injury	VVR
BE0502	2022-10	Male	23	First time	Whole blood	200	Blood collection vehicle	High school	No	On collection facility	Without injury	VVR
BE0502	2022-10	Female	21	First time	Whole blood	200	Blood collection vehicle	High school	No	On collection facility	Without injury	VVR
BE0502	2022-10	Female	22	Repeat	Whole blood	200	Blood collection vehicle	High school	No	On collection facility	Without injury	VVR
BE0502	2022-10	Female	18	First time	Whole blood	200	Blood collection vehicle	High school	No	On collection facility	Without injury	VVR
BE0502	2022-10	Male	20	Repeat	Whole blood	200	Blood collection vehicle	High school	No	On collection facility	Without injury	VVR
BE0502	2022-10	Male	18	First time	Whole blood	200	Blood collection vehicle	High school	No	On collection facility	Without injury	VVR
BE0502	2022-10	Male	20	First time	Whole blood	200	Blood collection vehicle	High school	No	On collection facility	Without injury	VVR
BE0502	2022-10	Female	21	First time	Whole blood	200	Blood collection vehicle	High school	No	On collection facility	Without injury	VVR
BE0502	2022-10	Male	22	First time	Whole blood	200	Blood collection vehicle	High school	No	On collection facility	Without injury	VVR
BE0502	2022-10	Female	22	First time	Whole blood	200	Blood collection vehicle	High school	No	On collection facility	Without injury	VVR
BE0502	2022-10	Female	21	First time	Whole blood	200	Blood collection vehicle	High school	No	On collection facility	Without injury	VVR
BE0502	2022-10	Male	19	First time	Whole blood	200	Blood collection vehicle	High school	No	On collection facility	Without injury	VVR
BE0502	2022-10	Male	22	First time	Whole blood	200	Blood collection vehicle	High school	No	On collection facility	Without injury	VVR
BE0502	2022-10	Male	19	First time	Whole blood	200	Blood collection vehicle	High school	No	On collection facility	Without injury	VVR
BE0502	2022-10	Female	21	First time	Whole blood	200	Blood collection vehicle	High school	No	On collection facility	Without injury	VVR
BE0502	2022-10	Male	20	First time	Whole blood	200	Blood collection vehicle	High school	No	On collection facility	Without injury	VVR
BE0502	2022-10	Female	20	First time	Whole blood	200	Blood collection vehicle	High school	No	On collection facility	Without injury	VVR
BE0502	2022-10	Female	19	First time	Whole blood	200	Blood collection vehicle	High school	No	On collection facility	Without injury	VVR
BE0502	2022-10	Male	20	First time	Whole blood	200	Blood collection vehicle	High school	No	On collection facility	Without injury	VVR
BE0502	2022-10	Male	19	First time	Whole blood	200	Blood collection vehicle	High school	No	On collection facility	Without injury	VVR
BE0502	2022-10	Male	21	Repeat	Whole blood	200	Blood collection vehicle	High school	No	On collection facility	Without injury	VVR
BE0502	2022-10	Female	18	First time	Whole blood	200	Blood collection vehicle	High school	No	On collection facility	Without injury	VVR
BE0502	2022-10	Male	19	First time	Whole blood	200	Blood collection vehicle	High school	No	On collection facility	Without injury	VVR
BE0502	2022-10	Female	18	First time	Whole blood	200	Blood collection vehicle	High school	No	On collection facility	Without injury	VVR
BE0502	2022-10	Female	20	First time	Whole blood	200	Blood collection vehicle	High school	No	On collection facility	Without injury	VVR
BE0502	2022-10	Male	19	First time	Whole blood	200	Blood collection vehicle	High school	No	On collection facility	Without injury	VVR
BE0502	2022-10	Male	19	First time	Whole blood	200	Blood collection vehicle	High school	No	On collection facility	Without injury	VVR
BE0502	2022-10	Male	20	First time	Whole blood	200	Blood collection vehicle	High school	No	On collection facility	Without injury	VVR
BE0502	2022-10	Female	19	First time	Whole blood	200	Blood collection vehicle	High school	No	On collection facility	Without injury	VVR
BE0502	2022-10	Female	20	First time	Whole blood	200	Blood collection vehicle	High school	No	On collection facility	Without injury	VVR
BE0502	2022-10	Male	22	First time	Whole blood	200	Blood collection vehicle	High school	No	On collection facility	Without injury	VVR
BE0502	2022-10	Male	46	First time	Whole blood	300	Blood collection vehicle	Social group	No	On collection facility	Without injury	VVR
BE0502	2022-10	Male	24	First time	Whole blood	300	Blood collection vehicle	Social group	No	On collection facility	Without injury	VVR
BE0502	2022-10	Male	19	First time	Whole blood	200	Blood collection vehicle	High school	No	On collection facility	Without injury	VVR
BE0502	2022-10	Female	38	First time	Whole blood	200	Blood collection vehicle	Individual	No	On collection facility	Without injury	VVR
BE0502	2022-10	Male	28	First time	Whole blood	300	Blood collection vehicle	Social group	No	On collection facility	Without injury	VVR
BE0502	2022-10	Male	19	First time	Whole blood	200	Blood collection vehicle	Social group	No	On collection facility	Without injury	VVR
BE0502	2022-10	Male	30	First time	Whole blood	200	Blood collection vehicle	Social group	No	On collection facility	Without injury	VVR
BE0502	2022-10	Male	30	First time	Whole blood	200	Blood collection vehicle	Social group	No	On collection facility	Without injury	VVR
BE0502	2022-10	Male	22	First time	Whole blood	200	Blood collection vehicle	Social group	No	On collection facility	Without injury	VVR
BE0502	2022-10	Male	38	First time	Whole blood	200	Blood collection vehicle	Social group	No	On collection facility	Without injury	VVR
BE0502	2022-10	Male	27	First time	Whole blood	200	Blood collection vehicle	Social group	No	On collection facility	Without injury	VVR
BE0502	2022-10	Male	41	First time	Whole blood	200	Blood collection vehicle	Social group	No	On collection facility	Without injury	VVR
BE0502	2022-10	Male	35	First time	Whole blood	200	Blood collection vehicle	Social group	No	On collection facility	Without injury	VVR
BE0502	2022-10	Male	36	First time	Whole blood	200	Blood collection vehicle	Social group	No	On collection facility	Without injury	VVR
BE0502	2022-10	Male	34	First time	Whole blood	300	Blood collection vehicle	Social group	No	On collection facility	Without injury	VVR
BE0502	2022-10	Male	32	First time	Whole blood	300	Blood collection vehicle	Social group	No	On collection facility	Without injury	VVR
BE0502	2022-10	Male	20	First time	Whole blood	200	Blood collection vehicle	Social group	No	On collection facility	Without injury	VVR
BE0502	2022-10	Male	35	Repeat	Whole blood	300	Blood collection vehicle	Social group	No	On collection facility	Without injury	VVR
BE0502	2022-10	Female	23	Repeat	Whole blood	200	Blood collection shelter	Individual	No	On collection facility	Without injury	VVR
BE0502	2022-10	Female	42	Repeat	Whole blood	300	Blood collection shelter	Individual	No	On collection facility	Without injury	VVR
BE0502	2022-11	Male	44	First time	Whole blood	200	Blood collection vehicle	Social group	No	On collection facility	Without injury	VVR
BE0502	2022-11	Male	27	First time	Whole blood	200	Blood collection vehicle	Social group	No	On collection facility	Without injury	VVR
BE0502	2022-11	Male	38	Repeat	Whole blood	300	Blood collection vehicle	Social group	No	On collection facility	Without injury	VVR
BE0502	2022-11	Male	18	First time	Whole blood	200	Blood collection vehicle	High school	No	On collection facility	Without injury	VVR
BE0502	2022-11	Female	18	First time	Whole blood	200	Blood collection vehicle	High school	No	On collection facility	Without injury	VVR
BE0502	2022-11	Male	19	First time	Whole blood	200	Blood collection vehicle	High school	No	On collection facility	Without injury	VVR
BE0502	2022-11	Female	19	First time	Whole blood	200	Blood collection vehicle	High school	No	On collection facility	Without injury	VVR
BE0502	2022-11	Female	20	First time	Whole blood	200	Blood collection vehicle	High school	No	On collection facility	Without injury	VVR
BE0502	2022-11	Female	18	First time	Whole blood	200	Blood collection vehicle	High school	No	On collection facility	Without injury	VVR
BE0502	2022-11	Female	20	First time	Whole blood	200	Blood collection vehicle	High school	No	On collection facility	Without injury	VVR
BE0502	2022-11	Female	19	First time	Whole blood	200	Blood collection vehicle	High school	No	On collection facility	Without injury	VVR
BE0502	2022-11	Female	19	First time	Whole blood	200	Blood collection vehicle	High school	No	On collection facility	Without injury	VVR
BE0502	2022-11	Female	19	First time	Whole blood	200	Blood collection vehicle	High school	No	On collection facility	Without injury	VVR
BE0502	2022-11	Female	20	First time	Whole blood	200	Blood collection vehicle	High school	No	On collection facility	Without injury	VVR
BE0502	2022-11	Female	19	First time	Whole blood	200	Blood collection vehicle	High school	No	On collection facility	Without injury	VVR
BE0502	2022-11	Female	19	First time	Whole blood	200	Blood collection vehicle	High school	No	On collection facility	Without injury	VVR
BE0502	2022-11	Female	21	First time	Whole blood	200	Blood collection vehicle	High school	No	On collection facility	Without injury	VVR
BE0502	2022-11	Female	18	First time	Whole blood	200	Blood collection vehicle	High school	No	On collection facility	Without injury	VVR
BE0502	2022-11	Female	18	First time	Whole blood	200	Blood collection vehicle	High school	No	On collection facility	Without injury	VVR
BE0502	2022-11	Female	19	First time	Whole blood	200	Blood collection vehicle	High school	No	On collection facility	Without injury	VVR
BE0502	2022-11	Female	19	First time	Whole blood	200	Blood collection vehicle	High school	No	On collection facility	Without injury	VVR
BE0502	2022-11	Female	18	First time	Whole blood	200	Blood collection vehicle	High school	No	On collection facility	Without injury	VVR
BE0502	2022-11	Male	21	First time	Whole blood	200	Blood collection vehicle	High school	No	On collection facility	Without injury	VVR
BE0502	2022-11	Male	26	Repeat	Whole blood	200	Blood collection vehicle	High school	No	On collection facility	Without injury	VVR
BE0502	2022-11	Female	18	First time	Whole blood	200	Blood collection vehicle	High school	No	On collection facility	Without injury	VVR
BE0502	2022-11	Male	20	First time	Whole blood	200	Blood collection vehicle	High school	No	On collection facility	Without injury	VVR
BE0502	2022-11	Male	20	First time	Whole blood	200	Blood collection vehicle	High school	No	On collection facility	Without injury	VVR
BE0502	2022-11	Male	20	First time	Whole blood	200	Blood collection vehicle	High school	No	On collection facility	Without injury	VVR
BE0502	2022-11	Male	22	First time	Whole blood	200	Blood collection vehicle	High school	No	On collection facility	Without injury	VVR
BE0502	2022-11	Female	21	First time	Whole blood	200	Blood collection vehicle	High school	No	On collection facility	Without injury	VVR
BE0502	2022-11	Female	19	First time	Whole blood	200	Blood collection vehicle	High school	No	On collection facility	Without injury	VVR
BE0502	2022-11	Male	52	Repeat	Whole blood	300	Blood collection shelter	Individual	No	On collection facility	Without injury	VVR
BE0502	2022-11	Female	18	First time	Whole blood	200	Blood collection vehicle	High school	No	On collection facility	Without injury	VVR
BE0502	2022-11	Female	19	First time	Whole blood	200	Blood collection vehicle	High school	No	On collection facility	Without injury	VVR
BE0502	2022-11	Female	19	First time	Whole blood	200	Blood collection vehicle	High school	No	On collection facility	Without injury	VVR
BE0502	2022-11	Female	19	First time	Whole blood	200	Blood collection vehicle	High school	No	On collection facility	Without injury	VVR
BE0502	2022-11	Male	20	First time	Whole blood	200	Blood collection vehicle	High school	No	On collection facility	Without injury	VVR
BE0502	2022-11	Male	19	First time	Whole blood	200	Blood collection vehicle	High school	No	On collection facility	Without injury	VVR
BE0502	2022-11	Female	19	First time	Whole blood	200	Blood collection vehicle	High school	No	On collection facility	Without injury	VVR
BE0502	2022-11	Female	35	First time	Whole blood	300	Blood collection vehicle	Social group	No	On collection facility	Without injury	VVR
BE0502	2022-11	Male	26	First time	Whole blood	200	Blood collection vehicle	High school	No	On collection facility	Without injury	VVR
BE0502	2022-11	Female	21	First time	Whole blood	300	Blood collection vehicle	Social group	No	On collection facility	Without injury	VVR
BE0502	2022-11	Female	22	Repeat	Whole blood	200	Blood collection vehicle	High school	No	On collection facility	Without injury	VVR
BE0502	2022-11	Male	19	First time	Whole blood	200	Blood collection vehicle	High school	No	On collection facility	Without injury	VVR
BE0502	2022-11	Male	21	First time	Whole blood	300	Blood collection vehicle	Social group	No	On collection facility	Without injury	VVR
BE0502	2022-11	Male	26	First time	Whole blood	200	Blood collection vehicle	Social group	No	On collection facility	Without injury	VVR
BE0502	2022-11	Female	31	First time	Whole blood	200	Blood collection vehicle	Social group	No	On collection facility	Without injury	VVR
BE0502	2022-11	Male	21	First time	Whole blood	200	Blood collection vehicle	Social group	No	On collection facility	Without injury	VVR
BE0502	2022-11	Male	21	First time	Whole blood	200	Blood collection vehicle	Social group	No	On collection facility	Without injury	VVR
BE0502	2022-11	Male	19	First time	Whole blood	300	Blood collection shelter	Individual	No	On collection facility	Without injury	VVR
BE0502	2022-11	Male	20	First time	Whole blood	200	Blood collection vehicle	Social group	No	On collection facility	Without injury	VVR
BE0502	2022-11	Male	23	First time	Whole blood	200	Blood collection vehicle	Social group	No	On collection facility	Without injury	VVR
BE0502	2022-11	Female	40	First time	Whole blood	200	Blood collection vehicle	Social group	No	On collection facility	Without injury	VVR
BE0502	2022-11	Female	36	First time	Whole blood	200	Blood collection vehicle	Social group	No	On collection facility	Without injury	VVR
BE0502	2022-11	Male	34	First time	Whole blood	200	Blood collection vehicle	Social group	No	On collection facility	Without injury	VVR
BE0502	2022-11	Female	31	First time	Whole blood	200	Blood collection vehicle	Social group	No	On collection facility	Without injury	VVR
BE0502	2022-11	Female	23	First time	Whole blood	200	Blood collection vehicle	Social group	No	On collection facility	Without injury	VVR
BE0502	2022-11	Male	33	First time	Whole blood	200	Blood collection vehicle	Social group	No	On collection facility	Without injury	VVR
BE0502	2022-11	Male	18	First time	Whole blood	200	Blood collection vehicle	Social group	No	On collection facility	Without injury	VVR
BE0502	2022-11	Male	22	First time	Whole blood	200	Blood collection vehicle	Social group	No	On collection facility	Without injury	VVR
BE0502	2022-11	Male	24	Repeat	Whole blood	300	Blood collection shelter	Individual	No	On collection facility	Without injury	VVR
BE0502	2022-11	Female	37	First time	Whole blood	200	Blood collection vehicle	Social group	No	On collection facility	Without injury	VVR
BE0502	2022-11	Female	22	Repeat	Whole blood	200	Blood collection vehicle	Social group	No	On collection facility	Without injury	VVR
BE0502	2022-11	Male	34	First time	Whole blood	300	Blood collection vehicle	Social group	No	On collection facility	Without injury	VVR
BE0502	2022-11	Female	33	First time	Whole blood	200	Blood collection vehicle	Social group	No	On collection facility	Without injury	VVR
BE0502	2022-11	Female	24	First time	Whole blood	200	Blood collection vehicle	Social group	No	On collection facility	Without injury	VVR
BE0502	2022-11	Female	30	First time	Whole blood	200	Blood collection vehicle	Social group	No	On collection facility	Without injury	VVR
BE0502	2022-11	Female	47	Repeat	Whole blood	300	Blood collection vehicle	Social group	No	On collection facility	Without injury	VVR
BE0502	2022-11	Female	36	Repeat	Whole blood	300	Blood collection vehicle	Social group	No	On collection facility	Without injury	VVR
BE0502	2022-11	Female	25	Repeat	Whole blood	200	Blood collection vehicle	Social group	No	On collection facility	Without injury	VVR
BE0502	2022-11	Male	39	Repeat	Whole blood	300	Blood collection vehicle	Social group	No	On collection facility	Without injury	VVR
BE0502	2022-11	Male	36	First time	Whole blood	200	Blood collection shelter	Individual	No	On collection facility	Without injury	VVR
BE0502	2022-11	Female	28	First time	Whole blood	200	Blood collection vehicle	Social group	No	On collection facility	Without injury	VVR
BE0502	2022-11	Female	35	First time	Whole blood	200	Blood collection vehicle	Social group	No	On collection facility	Without injury	VVR
BE0502	2022-11	Female	25	Repeat	Whole blood	300	Blood collection vehicle	Social group	No	On collection facility	Without injury	VVR
BE0502	2022-11	Male	24	First time	Whole blood	200	Blood collection vehicle	Social group	No	On collection facility	Without injury	VVR
BE0502	2022-11	Female	35	First time	Whole blood	300	Blood collection vehicle	Social group	No	On collection facility	Without injury	VVR
BE0502	2022-11	Male	27	First time	Whole blood	300	Blood collection vehicle	Social group	No	On collection facility	Without injury	VVR
BE0502	2022-11	Male	25	First time	Whole blood	200	Blood collection vehicle	Social group	No	On collection facility	Without injury	VVR
BE0502	2022-11	Male	33	First time	Whole blood	200	Blood collection vehicle	Social group	No	On collection facility	Without injury	VVR
BE0502	2022-11	Male	31	First time	Whole blood	200	Blood collection vehicle	Individual	No	On collection facility	Without injury	VVR
BE0502	2022-11	Female	37	First time	Whole blood	200	Blood collection shelter	Individual	No	On collection facility	Without injury	VVR
BE0502	2022-11	Male	33	First time	Whole blood	200	Blood collection vehicle	Social group	No	On collection facility	Without injury	VVR
BE0502	2022-11	Male	24	First time	Whole blood	200	Blood collection vehicle	Social group	No	On collection facility	Without injury	VVR
BE0502	2022-11	Female	26	Repeat	Whole blood	300	Blood collection shelter	Individual	No	On collection facility	Without injury	VVR
BE0502	2022-11	Male	27	First time	Whole blood	300	Blood collection vehicle	Social group	No	On collection facility	Without injury	VVR
BE0502	2022-11	Male	28	First time	Whole blood	200	Blood collection vehicle	Social group	No	On collection facility	Without injury	VVR
BE0502	2022-11	Female	38	Repeat	Whole blood	200	Blood collection vehicle	Social group	No	On collection facility	Without injury	VVR
BE0502	2022-11	Female	24	First time	Whole blood	300	Blood collection vehicle	Individual	No	On collection facility	Without injury	VVR
BE0502	2022-11	Female	28	First time	Whole blood	200	Blood collection vehicle	Individual	No	On collection facility	Without injury	VVR
BE0502	2022-11	Female	23	Repeat	Whole blood	200	Blood collection shelter	Individual	No	On collection facility	Without injury	VVR
BE0502	2022-11	Female	32	Repeat	Whole blood	200	Blood collection shelter	Individual	No	On collection facility	Without injury	VVR
BE0502	2022-11	Female	51	First time	Whole blood	200	Blood collection vehicle	Social group	No	On collection facility	Without injury	VVR
BE0502	2022-11	Male	41	Repeat	Whole blood	200	Blood collection vehicle	Social group	No	On collection facility	Without injury	VVR
BE0502	2022-11	Male	26	First time	Whole blood	200	Blood collection vehicle	Social group	No	On collection facility	Without injury	VVR
BE0502	2022-11	Male	27	First time	Whole blood	200	Blood collection vehicle	Social group	No	On collection facility	Without injury	VVR
BE0502	2022-11	Male	33	First time	Whole blood	200	Blood collection vehicle	Individual	No	On collection facility	Without injury	VVR
BE0502	2022-11	Male	25	First time	Whole blood	300	Blood collection vehicle	Individual	No	On collection facility	Without injury	VVR
BE0502	2022-11	Male	32	First time	Whole blood	200	Blood collection vehicle	Social group	No	On collection facility	Without injury	VVR
[truncated: 11,456 more rows]
